# Supplementary material for: Widening the landscape of transcriptional regulation of green algal photoprotection
Source: Nat Commun. 2023 May 10;14:2687. doi: 10.1038/s41467-023-38183-4 (PMC10172295; doi:10.1038/s41467-023-38183-4)
Supplement: Supplementary file 4 — Supplementary Data 1–13 [file 41467_2023_38183_MOESM4_ESM.xlsx]

## Sheet: Suppl Table 1
Supplementary Table 1: RNAseq data sets used in this study; RNAseq data sets used in this study; HSM: Sueoka's high salt medium (ref. 77); HSM – new trace = modified HSM (Kropat et al, Plant J, 2011, 66, 770); Rep= number of biological replicates.
Experiment	Sample name	timepoint	Culture media	Light condition	Strains	Rep.
phot mutant	PH_wt_HL	-	HSM	HL (300 µE)	CC-125	3
screen	PH_wt_LL	-	HSM	LL (5µE)	CC-125	3
	PH_phot_HL	-	HSM	HL (300 µE)	phot	3
	PH_phot_LL	-	HSM	LL (5µE)	phot	3
Acetate	AC_1	15min	HSM	LL (5µE)	CC-125	3
Timeline	AC_3	240min (4h)	HSM	LL (5µE)	CC-125	3
	AC_5	255min (4h15min)	HSM	HL (300 µE)	CC-125	3
	AC_7	300min (5h)	HSM	HL (300 µE)	CC-125	3
	AC_9	1440min (24h)	HSM	LL (5µE)	CC-125	3
	AC_11	1455min (24h15min)	HSM	HL (300 µE)	CC-125	3
	AC_13	1500min (25h)	HSM	HL (300 µE)	CC-125	3
	AC_2	15min	HSM (20mM Acetate)	LL (5µE)	CC-125	3
	AC_4	240min (4h)	HSM (20mM Acetate)	LL (5µE)	CC-125	3
	AC_6	255min (4h15min)	HSM (20mM Acetate)	HL (300 µE)	CC-125	3
	AC_8	300min (5h)	HSM (20mM Acetate)	HL (300 µE)	CC-125	3
	AC_10	1440min (24h)	HSM (20mM Acetate)	LL (5µE)	CC-125	3
	AC_12	1455min (24h15min)	HSM (20mM Acetate)	HL (300 µE)	CC-125	3
	AC_14	1500min (25h)	HSM (20mM Acetate)	HL (300 µE)	CC-125	3
Synchronized	ZONES_1	1h	HSM	LL (125µE)	CC-5152	2
light/dark	ZONES_2	2h	HSM	LL (125µE)	CC-5152	2
(Zones et al.)	ZONES_3	3h	HSM	LL (125µE)	CC-5152	2
GSE71469	ZONES_4	4h	HSM	LL (125µE)	CC-5152	2
	ZONES_5	5h	HSM	LL (125µE)	CC-5152	2
	ZONES_6	6h	HSM	LL (125µE)	CC-5152	2
	ZONES_7	7h	HSM	LL (125µE)	CC-5152	2
	ZONES_8	8h	HSM	LL (125µE)	CC-5152	2
	ZONES_9	9h	HSM	LL (125µE)	CC-5152	2
	ZONES_10	10h	HSM	LL (125µE)	CC-5152	2
	ZONES_11	11h	HSM	LL (125µE)	CC-5152	2
	ZONES_11.5	11h30min	HSM	LL (125µE)	CC-5152	2
	ZONES_12	12h	HSM	LL (125µE)	CC-5152	2
	ZONES_12.5	12h30min	HSM	dark	CC-5152	2
	ZONES_13	13h	HSM	dark	CC-5152	2
	ZONES_13.5	13h 30min	HSM	dark	CC-5152	2
	ZONES_14	14h	HSM	dark	CC-5152	2
	ZONES_14.5	14h 30min	HSM	dark	CC-5152	2
	ZONES_15	15h	HSM	dark	CC-5152	2
	ZONES_16	16h	HSM	dark	CC-5152	2
	ZONES_17	17h	HSM	dark	CC-5152	2
	ZONES_18	18h	HSM	dark	CC-5152	2
	ZONES_19	19h	HSM	dark	CC-5152	2
	ZONES_20	20h	HSM	dark	CC-5152	2
	ZONES_21	21h	HSM	dark	CC-5152	2
	ZONES_22	22h	HSM	dark	CC-5152	2
	ZONES_23	23h	HSM	dark	CC-5152	2
	ZONES_24	24h	HSM	dark	CC-5152	2
Synchronized	STRENKERT_neg11h	-11h	HSM - new trace	dark	CC-5390	3
light/dark	STRENKERT_neg9h	-9h	HSM - new trace	dark	CC-5390	3
(Stenkert et al.)	STRENKERT_neg7h	-7h	HSM - new trace	dark	CC-5390	3
GSE112394	STRENKERT_neg5h	-5h	HSM - new trace	dark	CC-5390	3
	STRENKERT_neg3h	-3h	HSM - new trace	dark	CC-5390	3
	STRENKERT_neg1h	-1h	HSM - new trace	dark	CC-5390	3
	STRENKERT_neg0.5h	-30min	HSM - new trace	dark	CC-5390	3
	STRENKERT_neg0h	0h	HSM - new trace	dark	CC-5390	3
	STRENKERT_0.5h	30min	HSM - new trace	LL (200µE)	CC-5390	3
	STRENKERT_1h	1h	HSM - new trace	LL (200µE)	CC-5390	3
	STRENKERT_3h	3h	HSM - new trace	LL (200µE)	CC-5390	3
	STRENKERT_5h	5h	HSM - new trace	LL (200µE)	CC-5390	3
	STRENKERT_7h	7h	HSM - new trace	LL (200µE)	CC-5390	3
	STRENKERT_9h	9h	HSM - new trace	LL (200µE)	CC-5390	3
	STRENKERT_11h	11h	HSM - new trace	LL (200µE)	CC-5390	3
	STRENKERT_13h	13h	HSM - new trace	LL (200µE)	CC-5390	3

## Sheet: Suppl Table 2
Supplementary Table 2: List of Transcription factors used in this study; Family info was adapted from refs 41 and 42.
Family	Gene ID
ABI3VP1	Cre13.g562400
AP2	Cre02.g100100
AP2	Cre03.g144424
AP2	Cre03.g209953
AP2	Cre08.g383000
AP2	Cre10.g441300
AP2	Cre16.g667900
AP2	Cre17.g729600
AP2-EREBP	Cre01.g009575
AP2-EREBP	Cre01.g009650
AP2-EREBP	Cre06.g275500
AP2-EREBP	Cre08.g385350
AP2-EREBP	Cre14.g620500
AP2-EREBP	Cre16.g661650
AP2-EREBP	Cre19.g750947
ARID	Cre06.g305850
ARID	Cre10.g429880
ARID	Cre12.g514250
ARID	Cre13.g571050
ARR-B	Cre05.g243000
bHLH	Cre01.g011150
bHLH	Cre02.g109683
bHLH	Cre04.g216200
bHLH	Cre04.g216204
bHLH	Cre04.g224600
bHLH	Cre05.g241636
bHLH	Cre07.g332250
bHLH	Cre07.g349152
bHLH	Cre07.g353555
bHLH	Cre14.g620850
bHLH	Cre16.g667150
BSD	Cre06.g284000
bZIP	Cre01.g051174
bZIP	Cre05.g238250
bZIP	Cre06.g310500
bZIP	Cre07.g318050
bZIP	Cre07.g321550
bZIP	Cre07.g344668
bZIP	Cre09.g413050
bZIP	Cre10.g438850
bZIP	Cre10.g454850
bZIP	Cre11.g479450
bZIP	Cre12.g489000
bZIP	Cre12.g501600
bZIP	Cre12.g510200
bZIP	Cre12.g556950
bZIP	Cre12.g557300
bZIP	Cre13.g568350
bZIP	Cre13.g590350
bZIP	Cre14.g631750
bZIP	Cre16.g675700
bZIP	Cre16.g680232
bZIP	Cre16.g680588
bZIP	Cre16.g692250
bZIP	Cre17.g746547
bZIP	Cre17.g746947
C2C2-CO-like	Cre06.g278159
C2C2-Dof	Cre12.g521150
C2C2-GATA	Cre01.g025050
C2C2-GATA	Cre05.g242600
C2C2-GATA	Cre05.g242650
C2C2-GATA	Cre06.g266850
C2C2-GATA	Cre07.g319701
C2C2-GATA	Cre08.g378800
C2C2-GATA	Cre12.g538550
C2H2	Cre03.g152150
C2H2	Cre03.g185950
C2H2	Cre03.g201250
C2H2	Cre05.g240600
C2H2	Cre05.g240650
C2H2	Cre06.g305200
C2H2	Cre09.g389750
C2H2	Cre12.g538801
C2H2	Cre13.g567250
C2H2	Cre17.g696300
C3H	Cre01.g008200
C3H	Cre01.g014050
C3H	Cre01.g035150
C3H	Cre02.g075650
C3H	Cre02.g097850
C3H	Cre03.g145407
C3H	Cre03.g146267
C3H	Cre03.g172800
C3H	Cre04.g229374
C3H	Cre04.g229948
C3H	Cre04.g231124
C3H	Cre06.g250950
C3H	Cre06.g254650
C3H	Cre06.g278136
C3H	Cre06.g292650
C3H	Cre06.g293750
C3H	Cre07.g330050
C3H	Cre08.g371052
C3H	Cre10.g460400
C3H	Cre11.g476200
C3H	Cre12.g523000
C3H	Cre13.g566200
C3H	Cre13.g606750
C3H	Cre16.g689535
CCAAT	Cre02.g079200
CCAAT	Cre03.g193900
CCAAT	Cre04.g226400
CCAAT	Cre05.g241634
CCAAT	Cre07.g341800
CCAAT	Cre12.g556400
CCAAT	Cre16.g680050
CCAAT	Cre17.g739450
Coactivator p15	Cre12.g548050
CO-like	Cre16.g675100
CPP	Cre08.g361400
CPP	Cre11.g481800
CPP	Cre12.g550250
CPP	Cre17.g745697
CSD	Cre02.g078831
CSD	Cre06.g268600
DDT	Cre05.g247000
E2F-DP	Cre01.g052300
E2F-DP	Cre07.g323000
E2F-DP	Cre13.g572950
E2F-DP	Cre13.g573000
ERF	Cre01.g023100
ERF	Cre06.g278181
ERF	Cre07.g353500
ERF	Cre08.g364400
ERF	Cre16.g649433
ERF	Cre16.g674890
FHA	Cre02.g082550
FHA	Cre02.g119800
FHA	Cre03.g152450
FHA	Cre03.g189850
FHA	Cre04.g212050
FHA	Cre07.g316600
FHA	Cre09.g390430
FHA	Cre09.g402350
FHA	Cre12.g516050
FHA	Cre12.g534450
FHA	Cre16.g671900
G2-like	Cre02.g083750
G2-like	Cre09.g410450
G2-like	Cre12.g495100
G2-like	Cre17.g696750
GATA	Cre03.g160600
GATA	Cre03.g160700
GATA	Cre06.g266950
GATA	Cre08.g358532
GATA	Cre08.g358534
GATA	Cre08.g378450
GATA	Cre10.g435450
GATA	Cre11.g467581
GNAT	Cre01.g002250
GNAT	Cre02.g084550
GNAT	Cre02.g101850
GNAT	Cre02.g144800
GNAT	Cre03.g184151
GNAT	Cre06.g256200
GNAT	Cre06.g269100
GNAT	Cre07.g331475
GNAT	Cre07.g351500
GNAT	Cre07.g353700
GNAT	Cre08.g364450
GNAT	Cre09.g392300
GNAT	Cre10.g431450
GNAT	Cre10.g464750
GNAT	Cre11.g475100
GNAT	Cre12.g560200
GNAT	Cre13.g572150
GNAT	Cre13.g581150
GNAT	Cre13.g586450
GNAT	Cre13.g586950
GNAT	Cre14.g614750
GNAT	Cre14.g623800
GNAT	Cre14.g630376
GNAT	Cre14.g630400
GNAT	Cre16.g657150
GNAT	Cre16.g662350
GNAT	Cre17.g705950
GNAT	Cre17.g729750
HB	Cre02.g109650
HB-other	Cre03.g174500
HB-other	Cre03.g200431
HB-other	Cre08.g375400
HMG	Cre01.g029450
HMG	Cre06.g261450
HMG	Cre11.g480950
HMG	Cre11.g481050
HMG	Cre16.g672300
HMG	Cre17.g702650
HSF	Cre07.g354500
HSF	Cre09.g387150
IWS1	Cre10.g441000
Jumonji	Cre02.g078700
Jumonji	Cre09.g400441
Jumonji	Cre10.g446850
Jumonji	Cre12.g485950
Jumonji	Cre16.g654550
Jumonji	Cre17.g709550
LSD	Cre12.g517350
MADS	Cre06.g253250
MADS	Cre11.g467577
Manually	Cre02.g096300
Manually	Cre02.g103800
MBF1	Cre02.g108450
MED7	Cre03.g146027
mTERF	Cre12.g560750
MYB	Cre02.g103450
MYB	Cre02.g108350
MYB	Cre03.g197100
MYB	Cre03.g197350
MYB	Cre07.g345350
MYB	Cre08.g373346
MYB	Cre09.g399067
MYB	Cre10.g450500
MYB	Cre14.g621050
MYB	Cre14.g632176
MYB	Cre16.g677382
MYB	Cre17.g714229
MYB_related	Cre02.g110550
MYB_related	Cre02.g111200
MYB_related	Cre02.g113450
MYB_related	Cre02.g146629
MYB_related	Cre03.g176651
MYB_related	Cre06.g249050
MYB_related	Cre06.g264400
MYB_related	Cre06.g289900
MYB_related	Cre08.g364050
MYB_related	Cre09.g391353
MYB_related	Cre09.g399552
MYB_related	Cre09.g411600
MYB_related	Cre09.g411950
MYB_related	Cre10.g421021
MYB_related	Cre12.g514400
MYB_related	Cre14.g609350
MYB_related	Cre14.g621172
MYB_related	Cre14.g633789
MYB_related	Cre15.g639350
MYB_related	Cre16.g686250
MYB-related	Cre01.g003376
MYB-related	Cre01.g034350
MYB-related	Cre03.g144747
MYB-related	Cre03.g149201
MYB-related	Cre03.g188200
MYB-related	Cre03.g198800
MYB-related	Cre06.g275350
MYB-related	Cre09.g397475
MYB-related	Cre10.g430750
MYB-related	Cre12.g507500
MYB-related	Cre12.g522400
MYB-related	Cre16.g672400
MYB-related	Cre16.g695600
NF-X1	Cre03.g163200
Nin-like	Cre01.g000050
Nin-like	Cre03.g177700
Nin-like	Cre06.g275550
Nin-like	Cre10.g453500
Orphans	Cre02.g074150
Orphans	Cre03.g180800
Orphans	Cre03.g193400
Orphans	Cre07.g329650
Orphans	Cre07.g351550
Orphans	Cre10.g446450
Orphans	Cre11.g467678
Orphans	Cre11.g469400
Orphans	Cre12.g534151
Orphans	Cre13.g571200
Orphans	Cre13.g572450
Orphans	Cre13.g583972
Orphans	Cre15.g635100
Orphans	Cre16.g676421
Orphans	Cre16.g678900
PBF-2-like	Cre02.g091550
PHD	Cre03.g148250
PHD	Cre05.g241653
PHD	Cre06.g262800
PHD	Cre08.g377200
PHD	Cre09.g388600
PHD	Cre10.g455600
PHD	Cre12.g515050
PHD	Cre14.g612350
PHD	Cre16.g668200
PHD	Cre16.g675246
PHD	Cre16.g679050
PHD	Cre16.g679151
PLATZ	Cre12.g502650
PLATZ	Cre12.g502678
PLATZ	Cre12.g502700
PLATZ	Cre16.g650400
Pseudo ARR-B	Cre02.g094150
RB	Cre06.g255450
Rcd1-like	Cre12.g540350
Rcd1-like	Cre12.g540400
RWP-RK	Cre01.g004600
RWP-RK	Cre03.g149350
RWP-RK	Cre03.g149400
RWP-RK	Cre03.g153050
RWP-RK	Cre03.g184600
RWP-RK	Cre04.g218050
RWP-RK	Cre06.g285600
RWP-RK	Cre06.g291500
RWP-RK	Cre06.g297150
RWP-RK	Cre09.g387850
RWP-RK	Cre14.g612100
S1Fa-like	Cre09.g386753
SBP	Cre01.g012200
SBP	Cre01.g033900
SBP	Cre01.g043550
SBP	Cre01.g070932
SBP	Cre02.g085150
SBP	Cre02.g104700
SBP	Cre02.g110150
SBP	Cre02.g112750
SBP	Cre04.g212700
SBP	Cre05.g233551
SBP	Cre06.g278229
SBP	Cre06.g300600
SBP	Cre07.g325738
SBP	Cre07.g335150
SBP	Cre07.g345050
SBP	Cre09.g390023
SBP	Cre09.g397734
SBP	Cre09.g399289
SBP	Cre10.g421550
SBP	Cre10.g433350
SBP	Cre16.g673250
SBP	Cre16.g683953
SBP	Cre16.g686100
SBP	Cre16.g692500
SBP	Cre17.g698233
SET	Cre02.g089200
SET	Cre03.g164650
SET	Cre03.g197700
SET	Cre06.g283200
SET	Cre07.g321200
SET	Cre07.g352600
SET	Cre09.g392542
SET	Cre11.g475950
SET	Cre12.g503800
SET	Cre12.g541777
SET	Cre17.g702351
SET	Cre17.g702451
SET	Cre17.g732901
SET	Cre17.g742700
Sigma70-like	Cre03.g194950
SNF2	Cre02.g087551
SNF2	Cre02.g087600
SNF2	Cre03.g158550
SNF2	Cre03.g162701
SNF2	Cre03.g179300
SNF2	Cre03.g183350
SNF2	Cre03.g189000
SNF2	Cre03.g210625
SNF2	Cre06.g270850
SNF2	Cre09.g390000
SNF2	Cre12.g508150
SNF2	Cre12.g537671
SNF2	Cre14.g614400
SOH1	Cre12.g520850
SWI/SNF-BAF60b	Cre02.g118250
SWI/SNF-BAF60b	Cre10.g448700
TAZ	Cre03.g189650
TAZ	Cre03.g212641
TAZ	Cre03.g212977
TIG	Cre07.g340450
TIG	Cre10.g436800
TRAF	Cre01.g001600
TRAF	Cre01.g022950
TRAF	Cre01.g048501
TRAF	Cre02.g101150
TRAF	Cre02.g101300
TRAF	Cre02.g101500
TRAF	Cre02.g101550
TRAF	Cre02.g145550
TRAF	Cre02.g145602
TRAF	Cre03.g174150
TRAF	Cre03.g174200
TRAF	Cre03.g179000
TRAF	Cre04.g211700
TRAF	Cre04.g212100
TRAF	Cre04.g213650
TRAF	Cre04.g215450
TRAF	Cre04.g218400
TRAF	Cre04.g219600
TRAF	Cre04.g220250
TRAF	Cre04.g221900
TRAF	Cre04.g221950
TRAF	Cre04.g231516
TRAF	Cre06.g278184
TRAF	Cre09.g401219
TRAF	Cre11.g478850
TRAF	Cre13.g580450
TRAF	Cre13.g583150
TRAF	Cre14.g610550
TRAF	Cre14.g610631
TRAF	Cre16.g653258
TUB	Cre12.g520650
TUB	Cre16.g667450
VARL	Cre01.g010750
VARL	Cre06.g304250
VARL	Cre09.g393284
VARL	Cre10.g418600
VARL	Cre14.g617151
VARL	Cre14.g617200
VARL	Cre15.g643700
VARL	Cre17.g709800
VARL	Cre17.g738600
VARL	Cre17.g738632
WRKY	Cre04.g228400
WRKY	Cre12.g517451

## Sheet: Suppl Table 3
Supplementary Table 3: Edge list representation of the consensus network with mean ranks resulting from Borda count election method (refs 48 and 52) as edge attributes.
from	to	meanrank	weight
Cre07.g332250	Cre07.g332275	68.8	0.0145349
Cre07.g332250	Cre10.g466750	417.2	0.00239693
Cre02.g111200	Cre16.g663400	851	0.00117509
Cre06.g268600	Cre12.g550850	1021.6	0.000978857
Cre03.g144747	Cre16.g677350	1048.6	0.000953652
Cre02.g083750	Cre16.g686285	1068	0.00093633
Cre06.g268600	Cre09.g396213	1101.4	0.000907935
Cre06.g268600	Cre08.g372450	1458.8	0.000685495
Cre03.g212641	Cre16.g663400	1654.4	0.000604449
Cre03.g144747	Cre08.g374750	1657.6	0.000603282
Cre03.g144747	Cre12.g549000	1688.4	0.000592277
Cre08.g373346	Cre08.g373359	1919.2	0.00052105
Cre03.g149350	Cre15.g637315	1954.4	0.000511666
Cre03.g160700	Cre03.g178000	2109.8	0.000473979
Cre06.g268600	Cre06.g285250	2167.6	0.00046134
Cre03.g144747	Cre12.g498650	2218.8	0.000450694
Cre02.g111200	Cre03.g213201	2300.6	0.000434669
Cre03.g149201	Cre17.g708450	2547.4	0.000392557
Cre02.g100100	Cre02.g100150	2701.4	0.000370178
Cre06.g268600	Cre10.g425900	2991.4	0.000334292
Cre06.g268600	Cre17.g720250	2998.2	0.000333533
Cre02.g111200	Cre09.g394621	3243.4	0.000308318
Cre03.g144747	Cre08.g385550	3282	0.000304692
Cre03.g160700	Cre03.g173750	3392.6	0.000294759
Cre03.g144747	Cre16.g687742	3433.2	0.000291273
Cre06.g268600	Cre06.g283050	3438.8	0.000290799
Cre02.g111200	Cre09.g416850	3460.6	0.000288967
Cre06.g291500	Cre09.g404050	3470.6	0.000288135
Cre09.g399552	Cre16.g663450	3555.4	0.000281262
Cre03.g172800	Cre07.g325300	3569	0.000280191
Cre06.g268600	Cre12.g558900	3604.6	0.000277423
Cre07.g332250	Cre10.g463550	3613.2	0.000276763
Cre03.g149201	Cre10.g421350	3714.2	0.000269237
Cre13.g573000	Cre17.g701050	4094.8	0.000244212
Cre13.g573000	Cre16.g683793	4136.8	0.000241733
Cre03.g144747	Cre06.g254100	4190.2	0.000238652
Cre16.g667450	Cre16.g670756	4289.8	0.000233111
Cre06.g268600	Cre06.g278213	4388.8	0.000227853
Cre06.g268600	Cre06.g269050	4425.2	0.000225978
Cre06.g268600	Cre12.g548400	4484.8	0.000222975
Cre08.g378800	Cre09.g409650	4876.6	0.000205061
Cre03.g212641	Cre09.g407501	4911	0.000203625
Cre06.g268600	Cre10.g452100	5111.8	0.000195626
Cre03.g144747	Cre10.g421350	5142.4	0.000194462
Cre03.g144747	Cre11.g467710	5270	0.000189753
Cre03.g212977	Cre16.g663450	5310.4	0.00018831
Cre03.g160700	Cre11.g467620	5364.8	0.0001864
Cre06.g268600	Cre07.g324800	5499	0.000181851
Cre03.g200431	Cre16.g691900	5560.2	0.00017985
Cre03.g144747	Cre16.g654700	5663	0.000176585
Cre16.g650400	Cre16.g650425	5672	0.000176305
Cre03.g200431	Cre09.g390801	5799.2	0.000172438
Cre07.g332250	Cre09.g393250	5833.8	0.000171415
Cre03.g149201	Cre08.g385550	5890.4	0.000169768
Cre03.g144747	Cre14.g621700	5933.4	0.000168537
Cre02.g083750	Cre09.g394325	5947	0.000168152
Cre03.g200431	Cre12.g554528	5984.2	0.000167107
Cre05.g242650	Cre07.g322450	6029.2	0.000165859
Cre02.g145550	Cre04.g229422	6155.8	0.000162448
Cre06.g268600	Cre13.g562900	6574.6	0.000152101
Cre03.g200431	Cre10.g433100	6581	0.000151953
Cre06.g268600	Cre09.g396300	6603.6	0.000151433
Cre02.g083750	Cre12.g514400	6633.4	0.000150752
Cre12.g522400	Cre12.g522950	6638	0.000150648
Cre03.g212641	Cre09.g395732	6707.8	0.00014908
Cre12.g515050	Cre16.g674739	6788.6	0.000147306
Cre02.g083750	Cre17.g721400	6843.4	0.000146126
Cre07.g332250	Cre12.g521950	6973.4	0.000143402
Cre06.g268600	Cre13.g573400	7042.8	0.000141989
Cre03.g144747	Cre06.g272250	7360.4	0.000135862
Cre03.g146267	Cre16.g673100	7495.2	0.000133419
Cre12.g514400	Cre16.g686285	7568.4	0.000132128
Cre03.g184600	Cre17.g741800	7612.2	0.000131368
Cre09.g399552	Cre17.g716650	7638.8	0.000130911
Cre08.g364050	Cre12.g541750	7799.2	0.000128218
Cre03.g193900	Cre09.g394065	7816.8	0.00012793
Cre02.g083750	Cre07.g329750	7823.4	0.000127822
Cre03.g160700	Cre11.g467539	7878.2	0.000126933
Cre07.g332250	Cre17.g723350	8255	0.000121139
Cre01.g033900	Cre18.g748097	8316	0.00012025
Cre03.g144747	Cre09.g397660	8359.2	0.000119629
Cre08.g378800	Cre10.g438850	8367.6	0.000119509
Cre03.g200431	Cre12.g507550	8397.6	0.000119082
Cre02.g119800	Cre07.g338000	8919.4	0.000112115
Cre06.g278229	Cre13.g590905	8990	0.000111235
Cre03.g149201	Cre16.g693601	9062.4	0.000110346
Cre03.g212977	Cre17.g716650	9064	0.000110327
Cre06.g262800	Cre17.g697600	9101.2	0.000109876
Cre02.g112750	Cre07.g312900	9154.6	0.000109235
Cre03.g149201	Cre17.g714800	9303.6	0.000107485
Cre05.g242600	Cre06.g263550	9609	0.000104069
Cre03.g144747	Cre13.g564700	9611.6	0.000104041
Cre03.g172800	Cre10.g466750	9714.8	0.000102936
Cre02.g103450	Cre12.g531850	9832.6	0.000101702
Cre12.g510200	Cre17.g716650	9914.4	0.000100863
Cre03.g144747	Cre12.g489850	9964.2	0.000100359
Cre03.g200431	Cre13.g581900	10064.4	9.93601e-05
Cre06.g268600	Cre10.g452050	10312	9.69744e-05
Cre03.g212641	Cre16.g685050	10314.8	9.69481e-05
Cre07.g325738	Cre09.g393395	10408.6	9.60744e-05
Cre03.g184600	Cre03.g206350	10422.6	9.59453e-05
Cre06.g269100	Cre12.g561350	10507	9.51746e-05
Cre03.g144747	Cre16.g680790	10562.6	9.46737e-05
Cre13.g562400	Cre16.g695800	10722.8	9.32592e-05
Cre03.g149350	Cre03.g211633	10786.4	9.27093e-05
Cre12.g489000	Cre17.g708450	10805.6	9.25446e-05
Cre02.g119800	Cre16.g652950	10822	9.24044e-05
Cre03.g212641	Cre10.g452800	10864.8	9.20404e-05
Cre02.g111200	Cre06.g300050	10973.6	9.11278e-05
Cre03.g189000	Cre12.g496900	11052.6	9.04764e-05
Cre12.g514400	Cre16.g686400	11099.6	9.00933e-05
Cre02.g119800	Cre17.g708750	11150.6	8.96813e-05
Cre13.g586450	Cre16.g677750	11155.6	8.96411e-05
Cre03.g144747	Cre12.g535300	11162.6	8.95849e-05
Cre07.g332250	Cre16.g658750	11180	8.94454e-05
Cre01.g009650	Cre01.g009676	11354.6	8.807e-05
Cre13.g573000	Cre16.g649600	11365.6	8.79848e-05
Cre03.g200431	Cre12.g519700	11391.8	8.77824e-05
Cre03.g160700	Cre14.g611400	11447.2	8.73576e-05
Cre12.g489000	Cre14.g618550	11455	8.72981e-05
Cre03.g212977	Cre09.g394510	11661.2	8.57545e-05
Cre06.g268600	Cre07.g344950	11763.6	8.5008e-05
Cre03.g193900	Cre12.g522950	11818	8.46167e-05
Cre09.g399289	Cre15.g639600	11818	8.46167e-05
Cre03.g193900	Cre05.g241150	11840	8.44595e-05
Cre13.g586450	Cre17.g722200	11933.8	8.37956e-05
Cre06.g262800	Cre16.g657600	12205.6	8.19296e-05
Cre03.g193900	Cre06.g270250	12213	8.188e-05
Cre13.g573000	Cre17.g727650	12234.2	8.17381e-05
Cre03.g172800	Cre10.g463400	12270.4	8.14969e-05
Cre06.g268600	Cre06.g272650	12354.2	8.09441e-05
Cre03.g144747	Cre17.g696500	12373.6	8.08172e-05
Cre06.g278184	Cre16.g648000	12425.4	8.04803e-05
Cre12.g489000	Cre12.g498650	12470.2	8.01912e-05
Cre06.g305850	Cre12.g542900	12513.2	7.99156e-05
Cre02.g111200	Cre09.g395732	12601.6	7.9355e-05
Cre03.g149201	Cre08.g374750	12709.8	7.86794e-05
Cre03.g184600	Cre06.g272450	12782.8	7.82301e-05
Cre02.g119800	Cre07.g316850	12788.4	7.81959e-05
Cre06.g255450	Cre07.g323000	12874.4	7.76735e-05
Cre02.g119800	Cre12.g556653	12936.6	7.73001e-05
Cre06.g268600	Cre12.g508750	12947.8	7.72332e-05
Cre03.g160700	Cre07.g344000	12966.8	7.712e-05
Cre08.g371052	Cre08.g381950	12975.2	7.70701e-05
Cre12.g485950	Cre12.g554528	13054.2	7.66037e-05
Cre03.g160700	Cre17.g696700	13066.2	7.65333e-05
Cre02.g145550	Cre03.g169550	13196.6	7.57771e-05
Cre06.g262800	Cre06.g306650	13353.2	7.48884e-05
Cre03.g144747	Cre04.g226600	13458.2	7.43041e-05
Cre07.g332250	Cre17.g740800	13513	7.40028e-05
Cre03.g149201	Cre17.g717900	13517.4	7.39787e-05
Cre01.g033900	Cre09.g405100	13675.8	7.31219e-05
Cre03.g149201	Cre11.g467710	13804.6	7.24396e-05
Cre08.g364050	Cre16.g682138	13845.6	7.22251e-05
Cre14.g614750	Cre17.g716101	13854.4	7.21792e-05
Cre03.g193900	Cre12.g556653	13866.6	7.21157e-05
Cre06.g268600	Cre11.g467573	14098.2	7.0931e-05
Cre02.g119800	Cre10.g461750	14367.4	6.9602e-05
Cre03.g149201	Cre12.g549000	14389.2	6.94966e-05
Cre12.g516050	Cre17.g720350	14395.2	6.94676e-05
Cre12.g485950	Cre16.g664251	14495.6	6.89865e-05
Cre03.g193900	Cre07.g351450	14620.2	6.83985e-05
Cre04.g219600	Cre12.g507100	14659.6	6.82147e-05
Cre03.g149201	Cre17.g696700	14801.4	6.75612e-05
Cre03.g144747	Cre17.g696700	14804.4	6.75475e-05
Cre12.g522400	Cre17.g729000	14890.8	6.71556e-05
Cre12.g550250	Cre16.g672497	14939.6	6.69362e-05
Cre03.g200431	Cre09.g395600	14939.8	6.69353e-05
Cre03.g149201	Cre09.g396100	14984.6	6.67352e-05
Cre13.g573000	Cre16.g686286	15002.4	6.6656e-05
Cre14.g614750	Cre16.g669452	15268.2	6.54956e-05
Cre09.g397475	Cre17.g707137	15428.2	6.48164e-05
Cre02.g103450	Cre17.g735750	15470.6	6.46387e-05
Cre06.g278184	Cre16.g672753	15535.6	6.43683e-05
Cre03.g212977	Cre11.g467679	15573	6.42137e-05
Cre16.g667150	Cre17.g710850	15750.6	6.34896e-05
Cre03.g144424	Cre14.g633750	15918.6	6.28196e-05
Cre06.g268600	Cre16.g674300	16062.6	6.22564e-05
Cre06.g268600	Cre07.g325736	16169.6	6.18444e-05
Cre06.g249050	Cre09.g396772	16249.6	6.154e-05
Cre02.g111200	Cre17.g716650	16322.2	6.12663e-05
Cre06.g285600	Cre06.g288900	16531.2	6.04917e-05
Cre03.g212977	Cre09.g399552	16596.8	6.02526e-05
Cre07.g330050	Cre14.g610450	16745.6	5.97172e-05
Cre02.g119800	Cre02.g142186	16748.6	5.97065e-05
Cre06.g285600	Cre11.g467632	16803.4	5.95118e-05
Cre03.g144747	Cre17.g706000	16861.6	5.93064e-05
Cre06.g268600	Cre12.g560950	17040.6	5.86834e-05
Cre06.g268600	Cre12.g548950	17048.6	5.86558e-05
Cre06.g268600	Cre12.g486300	17051.4	5.86462e-05
Cre03.g160700	Cre03.g190250	17217.2	5.80815e-05
Cre16.g667900	Cre17.g736400	17305.8	5.77841e-05
Cre03.g149201	Cre17.g705300	17502	5.71363e-05
Cre13.g573000	Cre16.g673700	17522.8	5.70685e-05
Cre06.g268600	Cre17.g724300	17564.4	5.69333e-05
Cre16.g653258	Cre16.g687406	17594	5.68376e-05
Cre13.g568350	Cre16.g694809	17623	5.6744e-05
Cre03.g149201	Cre03.g176150	17647.6	5.66649e-05
Cre03.g160700	Cre16.g654700	17728.4	5.64067e-05
Cre03.g152150	Cre13.g607050	17929	5.57756e-05
Cre09.g399552	Cre26.g756747	17931.4	5.57681e-05
Cre12.g516050	Cre16.g672497	17992.4	5.5579e-05
Cre06.g268600	Cre06.g284600	18052.2	5.53949e-05
Cre07.g332250	Cre10.g466700	18133	5.51481e-05
Cre07.g344668	Cre10.g458850	18187.6	5.49825e-05
Cre02.g119800	Cre17.g744247	18325	5.45703e-05
Cre12.g522400	Cre17.g735650	18466	5.41536e-05
Cre13.g572150	Cre16.g695800	18533	5.39578e-05
Cre03.g144747	Cre14.g618550	18575.8	5.38335e-05
Cre12.g502650	Cre12.g551502	18619.2	5.3708e-05
Cre01.g004600	Cre06.g302050	18641.2	5.36446e-05
Cre03.g193900	Cre07.g314700	18684.8	5.35194e-05
Cre16.g667900	Cre17.g705150	18733.8	5.33795e-05
Cre03.g162701	Cre13.g568672	18745.2	5.3347e-05
Cre12.g522400	Cre16.g688190	18768.4	5.3281e-05
Cre03.g160700	Cre11.g481600	18776	5.32595e-05
Cre06.g249050	Cre09.g394732	18777	5.32566e-05
Cre06.g268600	Cre07.g334550	18795.6	5.32039e-05
Cre06.g278229	Cre13.g567400	18809	5.3166e-05
Cre03.g212641	Cre17.g716650	18824.6	5.3122e-05
Cre07.g325738	Cre17.g718550	18837.2	5.30864e-05
Cre06.g262800	Cre16.g687406	18838.2	5.30836e-05
Cre07.g332250	Cre16.g671400	18848.8	5.30538e-05
Cre06.g268600	Cre07.g330250	18880	5.29661e-05
Cre03.g200431	Cre16.g658450	18912.2	5.28759e-05
Cre03.g149201	Cre16.g654700	19053.8	5.2483e-05
Cre06.g262800	Cre10.g431400	19072.2	5.24323e-05
Cre07.g332250	Cre10.g463400	19112.6	5.23215e-05
Cre10.g433350	Cre16.g694550	19153.4	5.22101e-05
Cre01.g003376	Cre02.g075600	19318.6	5.17636e-05
Cre07.g352600	Cre12.g559800	19464.8	5.13748e-05
Cre03.g160700	Cre07.g325749	19478.6	5.13384e-05
Cre03.g179000	Cre07.g342900	19583.8	5.10626e-05
Cre04.g224600	Cre06.g295150	19654	5.08802e-05
Cre01.g010750	Cre07.g338350	19714.4	5.07243e-05
Cre03.g200431	Cre03.g205600	19795.6	5.05163e-05
Cre03.g193900	Cre12.g521100	19895.4	5.02629e-05
Cre07.g352600	Cre11.g467742	19934.4	5.01645e-05
Cre06.g278229	Cre09.g400800	20093.2	4.97681e-05
Cre06.g262800	Cre11.g480350	20292.2	4.928e-05
Cre06.g249050	Cre16.g672497	20295	4.92732e-05
Cre03.g160700	Cre08.g374750	20385.8	4.90538e-05
Cre01.g034350	Cre12.g516800	20390.4	4.90427e-05
Cre03.g160700	Cre12.g549000	20404.8	4.90081e-05
Cre12.g522400	Cre14.g610200	20433.6	4.8939e-05
Cre06.g305850	Cre07.g354850	20621	4.84943e-05
Cre13.g562400	Cre16.g669525	20634.6	4.84623e-05
Cre06.g268600	Cre12.g558950	20766	4.81556e-05
Cre03.g193900	Cre08.g372550	20902.6	4.78409e-05
Cre14.g620500	Cre16.g653900	21001.8	4.7615e-05
Cre06.g262800	Cre16.g674627	21128.8	4.73288e-05
Cre02.g085150	Cre13.g566500	21166.6	4.72442e-05
Cre03.g193900	Cre05.g231100	21170.4	4.72358e-05
Cre16.g667450	Cre17.g732150	21172	4.72322e-05
Cre06.g268600	Cre13.g608000	21177.4	4.72201e-05
Cre03.g184600	Cre09.g416200	21366.2	4.68029e-05
Cre02.g103450	Cre03.g164250	21446.2	4.66283e-05
Cre02.g110550	Cre10.g461450	21450.4	4.66192e-05
Cre08.g378800	Cre12.g501150	21459.4	4.65996e-05
Cre06.g305850	Cre13.g563733	21471.8	4.65727e-05
Cre07.g352600	Cre12.g537050	21678.8	4.6128e-05
Cre02.g119800	Cre03.g178650	21682.4	4.61204e-05
Cre03.g179000	Cre13.g584750	21857.4	4.57511e-05
Cre03.g193900	Cre16.g658300	21917.6	4.56254e-05
Cre02.g119800	Cre12.g522950	21934.6	4.55901e-05
Cre06.g268600	Cre16.g663876	21965.4	4.55261e-05
Cre01.g033900	Cre04.g224826	22030.4	4.53918e-05
Cre06.g268600	Cre16.g687900	22081.2	4.52874e-05
Cre03.g152150	Cre14.g631900	22203.2	4.50386e-05
Cre02.g119800	Cre19.g750897	22336.2	4.47704e-05
Cre03.g212977	Cre10.g439700	22352.2	4.47383e-05
Cre11.g481050	Cre12.g541650	22363.8	4.47151e-05
Cre01.g025050	Cre17.g720850	22374.6	4.46935e-05
Cre12.g522400	Cre17.g741750	22484.4	4.44753e-05
Cre03.g160700	Cre08.g385550	22552.6	4.43408e-05
Cre06.g269100	Cre16.g663876	22624	4.42008e-05
Cre11.g475950	Cre12.g519550	22680.6	4.40905e-05
Cre09.g399552	Cre16.g687450	22776.4	4.39051e-05
Cre06.g249050	Cre11.g467600	22786.6	4.38854e-05
Cre03.g172800	Cre07.g332250	22857	4.37503e-05
Cre08.g364400	Cre09.g408950	22899.6	4.36689e-05
Cre06.g289900	Cre13.g603450	22900	4.36681e-05
Cre03.g162701	Cre03.g181700	23041.8	4.33994e-05
Cre08.g358532	Cre09.g412650	23279.8	4.29557e-05
Cre03.g193900	Cre06.g303536	23289.8	4.29373e-05
Cre06.g275500	Cre10.g467100	23313.4	4.28938e-05
Cre03.g162701	Cre12.g501700	23318.8	4.28839e-05
Cre09.g399289	Cre10.g465550	23371	4.27881e-05
Cre09.g399289	Cre16.g672602	23480.4	4.25887e-05
Cre03.g184600	Cre04.g214545	23509.2	4.25365e-05
Cre06.g268600	Cre06.g269100	23513.4	4.25289e-05
Cre12.g516050	Cre16.g653450	23530	4.24989e-05
Cre12.g522400	Cre12.g523600	23556.4	4.24513e-05
Cre12.g550250	Cre16.g677650	23559.2	4.24463e-05
Cre10.g441300	Cre13.g564500	23583.8	4.2402e-05
Cre02.g111200	Cre06.g260450	23594.8	4.23822e-05
Cre12.g489000	Cre17.g706000	23738.4	4.21258e-05
Cre03.g149201	Cre12.g498650	23818.6	4.1984e-05
Cre03.g144747	Cre17.g704100	23831.8	4.19607e-05
Cre17.g696300	Cre17.g729650	23959.4	4.17373e-05
Cre06.g304250	Cre17.g705250	23960.2	4.17359e-05
Cre07.g332250	Cre10.g420950	24048.6	4.15825e-05
Cre09.g402350	Cre14.g614450	24066.4	4.15517e-05
Cre06.g268600	Cre12.g554800	24145	4.14164e-05
Cre06.g268600	Cre16.g673650	24253.4	4.12313e-05
Cre06.g249050	Cre06.g278214	24257.4	4.12245e-05
Cre03.g193900	Cre12.g491050	24296	4.1159e-05
Cre09.g399552	Cre16.g685100	24358.6	4.10533e-05
Cre12.g541777	Cre18.g748397	24406.2	4.09732e-05
Cre09.g402350	Cre09.g409901	24480.6	4.08487e-05
Cre12.g522400	Cre16.g648400	24510.6	4.07987e-05
Cre02.g111200	Cre10.g462150	24558.2	4.07196e-05
Cre02.g103450	Cre16.g695650	24654	4.05614e-05
Cre11.g467581	Cre14.g627200	24661.8	4.05485e-05
Cre02.g100100	Cre12.g488600	24783.8	4.03489e-05
Cre03.g144747	Cre17.g705300	24786.2	4.0345e-05
Cre12.g502650	Cre13.g566600	24800.6	4.03216e-05
Cre06.g278229	Cre17.g714150	24854.4	4.02343e-05
Cre03.g193900	Cre05.g246753	24965.4	4.00554e-05
Cre06.g268600	Cre13.g602650	24972.4	4.00442e-05
Cre16.g667450	Cre17.g739650	25001	3.99984e-05
Cre12.g538801	Cre17.g706450	25087.2	3.9861e-05
Cre04.g224600	Cre11.g477050	25111	3.98232e-05
Cre06.g310500	Cre16.g682050	25170.8	3.97286e-05
Cre06.g249050	Cre06.g281766	25248.6	3.96062e-05
Cre11.g469400	Cre16.g661700	25330.4	3.94783e-05
Cre09.g392300	Cre14.g621475	25424.8	3.93317e-05
Cre02.g091550	Cre03.g144707	25441.8	3.93054e-05
Cre03.g172800	Cre09.g388838	25461.2	3.92754e-05
Cre02.g103450	Cre12.g484900	25606.2	3.9053e-05
Cre14.g632176	Cre17.g747347	25636.4	3.9007e-05
Cre06.g249050	Cre12.g493400	25819.4	3.87306e-05
Cre03.g149350	Cre12.g518100	25833.2	3.87099e-05
Cre05.g241634	Cre16.g684715	25972	3.8503e-05
Cre09.g391353	Cre12.g493700	25974.6	3.84991e-05
Cre04.g211700	Cre15.g634701	26013	3.84423e-05
Cre12.g522400	Cre16.g652950	26041.8	3.83998e-05
Cre12.g516050	Cre48.g761247	26077.4	3.83474e-05
Cre02.g101150	Cre07.g320600	26317.2	3.7998e-05
Cre03.g210625	Cre10.g448300	26359	3.79377e-05
Cre07.g316600	Cre09.g392692	26494.2	3.77441e-05
Cre10.g433350	Cre17.g702900	26514.6	3.77151e-05
Cre08.g375400	Cre12.g501900	26537.6	3.76824e-05
Cre10.g433350	Cre17.g702950	26589.2	3.76093e-05
Cre01.g003376	Cre12.g487200	26600.4	3.75934e-05
Cre03.g152150	Cre12.g553250	26604.2	3.75881e-05
Cre02.g103450	Cre03.g145387	26637.4	3.75412e-05
Cre02.g101500	Cre08.g358568	26810.8	3.72984e-05
Cre12.g522400	Cre17.g708750	26832.6	3.72681e-05
Cre08.g378800	Cre10.g438883	27075	3.69344e-05
Cre04.g213650	Cre17.g721000	27149.2	3.68335e-05
Cre06.g262800	Cre10.g461850	27162.6	3.68153e-05
Cre06.g249050	Cre14.g625850	27173.8	3.68002e-05
Cre07.g332250	Cre12.g495750	27221.6	3.67355e-05
Cre03.g185950	Cre09.g399701	27257.4	3.66873e-05
Cre12.g550250	Cre16.g653450	27290	3.66435e-05
Cre14.g614750	Cre16.g671800	27324.2	3.65976e-05
Cre10.g441300	Cre16.g665050	27342.6	3.6573e-05
Cre12.g522400	Cre14.g611250	27479.8	3.63904e-05
Cre10.g464750	Cre16.g669452	27491.4	3.6375e-05
Cre06.g278184	Cre10.g424500	27557.8	3.62874e-05
Cre07.g318050	Cre11.g467605	27571	3.627e-05
Cre12.g522400	Cre13.g580250	27632.8	3.61889e-05
Cre03.g160700	Cre16.g680790	27648.4	3.61685e-05
Cre09.g402350	Cre17.g705500	27661.8	3.61509e-05
Cre06.g262800	Cre14.g632050	27663	3.61494e-05
Cre08.g378800	Cre09.g387060	27813	3.59544e-05
Cre03.g162701	Cre07.g347000	27933.4	3.57994e-05
Cre06.g269100	Cre07.g323700	27946	3.57833e-05
Cre01.g025050	Cre02.g111050	27968	3.57551e-05
Cre12.g550250	Cre16.g656700	27979.4	3.57406e-05
Cre02.g118250	Cre07.g314000	28004	3.57092e-05
Cre03.g193900	Cre08.g362500	28014.2	3.56962e-05
Cre06.g249050	Cre14.g616800	28026	3.56812e-05
Cre03.g212977	Cre16.g685050	28171.8	3.54965e-05
Cre03.g193900	Cre07.g313143	28269.6	3.53737e-05
Cre03.g193900	Cre17.g741750	28276	3.53657e-05
Cre06.g249050	Cre15.g643499	28438.8	3.51632e-05
Cre01.g022950	Cre14.g629150	28477.4	3.51156e-05
Cre06.g249050	Cre08.g362500	28523.8	3.50584e-05
Cre02.g103450	Cre14.g629200	28555.8	3.50192e-05
Cre03.g152150	Cre09.g394436	28605.8	3.49579e-05
Cre03.g179000	Cre03.g186450	28619.6	3.49411e-05
Cre06.g283200	Cre16.g692800	28632.8	3.4925e-05
Cre03.g193900	Cre08.g368250	28658.2	3.4894e-05
Cre08.g364400	Cre09.g391208	28672.4	3.48767e-05
Cre06.g250950	Cre16.g656250	28807.6	3.47131e-05
Cre02.g103450	Cre12.g486208	28847.4	3.46652e-05
Cre11.g469400	Cre12.g523500	28890.2	3.46138e-05
Cre02.g091550	Cre08.g361400	28946.4	3.45466e-05
Cre02.g083750	Cre06.g263289	28948.8	3.45437e-05
Cre11.g475950	Cre14.g625802	29038.4	3.44372e-05
Cre03.g212641	Cre09.g394547	29115.4	3.43461e-05
Cre07.g354500	Cre07.g356800	29125.6	3.43341e-05
Cre09.g402350	Cre14.g621700	29129	3.433e-05
Cre02.g074150	Cre14.g632750	29146	3.431e-05
Cre07.g335150	Cre13.g571800	29165.8	3.42867e-05
Cre07.g329650	Cre07.g336000	29186.6	3.42623e-05
Cre12.g550250	Cre17.g720350	29202.8	3.42433e-05
Cre14.g612100	Cre14.g622650	29219	3.42243e-05
Cre03.g193900	Cre05.g237150	29297.8	3.41323e-05
Cre05.g240600	Cre17.g722950	29330.2	3.40946e-05
Cre03.g212977	Cre26.g756747	29397.2	3.40168e-05
Cre03.g189000	Cre03.g206850	29433.4	3.3975e-05
Cre09.g402350	Cre48.g761247	29460	3.39443e-05
Cre01.g010750	Cre01.g016300	29474.8	3.39273e-05
Cre03.g153050	Cre03.g178000	29477.4	3.39243e-05
Cre06.g268600	Cre09.g412100	29530.4	3.38634e-05
Cre16.g650400	Cre17.g742150	29532.2	3.38613e-05
Cre05.g242600	Cre10.g458450	29630.4	3.37491e-05
Cre01.g034350	Cre06.g303050	29840.2	3.35118e-05
Cre07.g323000	Cre09.g396624	29867.6	3.34811e-05
Cre16.g680588	Cre16.g684603	29990.6	3.33438e-05
Cre03.g189000	Cre09.g396475	30032.6	3.32972e-05
Cre12.g489000	Cre17.g704100	30111.6	3.32098e-05
Cre06.g249050	Cre16.g656700	30150.4	3.31671e-05
Cre03.g193900	Cre11.g483351	30280.6	3.30244e-05
Cre07.g353500	Cre09.g396401	30290.4	3.30138e-05
Cre07.g318050	Cre16.g673100	30308	3.29946e-05
Cre08.g361400	Cre14.g624600	30332.6	3.29678e-05
Cre03.g162701	Cre07.g355600	30388.4	3.29073e-05
Cre03.g149201	Cre17.g696500	30450.6	3.28401e-05
Cre01.g003376	Cre01.g028450	30514.2	3.27716e-05
Cre03.g149350	Cre24.g755597	30535	3.27493e-05
Cre03.g160700	Cre12.g493350	30561	3.27214e-05
Cre02.g101850	Cre03.g170450	30776	3.24929e-05
Cre08.g378800	Cre13.g603550	30791.8	3.24762e-05
Cre04.g213650	Cre09.g412050	30843.4	3.24218e-05
Cre13.g586450	Cre16.g680454	30873.8	3.23899e-05
Cre03.g180800	Cre09.g399252	30894.8	3.23679e-05
Cre08.g358532	Cre12.g507350	31036.8	3.22198e-05
Cre16.g667450	Cre16.g684267	31068	3.21875e-05
Cre02.g108450	Cre16.g693700	31078	3.21771e-05
Cre07.g323000	Cre07.g326650	31212.6	3.20383e-05
Cre03.g160700	Cre04.g217943	31229.6	3.20209e-05
Cre02.g101500	Cre03.g200650	31248.4	3.20016e-05
Cre01.g033900	Cre09.g395925	31259.4	3.19904e-05
Cre03.g212641	Cre06.g307500	31349	3.18989e-05
Cre02.g074150	Cre09.g410150	31360.4	3.18873e-05
Cre02.g119800	Cre16.g653338	31544	3.17017e-05
Cre03.g144424	Cre10.g462100	31665.6	3.158e-05
Cre03.g149201	Cre10.g461200	31710.2	3.15356e-05
Cre01.g043550	Cre02.g141786	31772.4	3.14739e-05
Cre07.g345050	Cre12.g493200	31877	3.13706e-05
Cre02.g103800	Cre12.g538000	31924.2	3.13242e-05
Cre12.g550250	Cre13.g568450	31942.4	3.13064e-05
Cre07.g352600	Cre16.g685300	32007.2	3.1243e-05
Cre08.g378800	Cre17.g699100	32033	3.12178e-05
Cre03.g212641	Cre03.g212977	32078.6	3.11734e-05
Cre07.g344668	Cre09.g406750	32101.6	3.11511e-05
Cre11.g476200	Cre17.g737250	32150.2	3.1104e-05
Cre12.g516050	Cre13.g568450	32168	3.10868e-05
Cre06.g269100	Cre16.g671800	32180.4	3.10748e-05
Cre14.g612100	Cre16.g672721	32273.4	3.09853e-05
Cre06.g250950	Cre17.g737250	32315.4	3.0945e-05
Cre04.g221950	Cre09.g388986	32431	3.08347e-05
Cre03.g144747	Cre17.g714800	32437.4	3.08286e-05
Cre03.g212977	Cre14.g617151	32512.4	3.07575e-05
Cre16.g667450	Cre16.g670755	32591.6	3.06828e-05
Cre02.g108350	Cre05.g239950	32622.6	3.06536e-05
Cre12.g516050	Cre16.g677650	32623	3.06532e-05
Cre02.g111200	Cre05.g239300	32775.2	3.05109e-05
Cre03.g212641	Cre16.g662600	32782.6	3.0504e-05
Cre15.g635100	Cre16.g692901	32786.4	3.05005e-05
Cre02.g103450	Cre06.g310400	32814	3.04748e-05
Cre02.g119800	Cre10.g455850	32902	3.03933e-05
Cre03.g164650	Cre16.g649400	32915	3.03813e-05
Cre03.g197100	Cre03.g198850	33037.6	3.02685e-05
Cre09.g402350	Cre10.g460000	33076.2	3.02332e-05
Cre05.g240650	Cre15.g639400	33081.4	3.02285e-05
Cre06.g283200	Cre13.g583700	33140.4	3.01747e-05
Cre09.g402350	Cre13.g563800	33305.2	3.00253e-05
Cre03.g144747	Cre03.g177600	33307.8	3.0023e-05
Cre05.g241634	Cre15.g634701	33312.4	3.00189e-05
Cre12.g557300	Cre14.g619400	33348	2.99868e-05
Cre03.g144747	Cre11.g467539	33366.2	2.99704e-05
Cre03.g189000	Cre07.g356980	33374.4	2.99631e-05
Cre03.g183350	Cre09.g401812	33519.4	2.98335e-05
Cre02.g119800	Cre11.g483250	33545.6	2.98102e-05
Cre03.g149201	Cre11.g467539	33598.6	2.97631e-05
Cre03.g149350	Cre14.g619250	33631.8	2.97338e-05
Cre03.g160700	Cre05.g236950	33634.2	2.97316e-05
Cre10.g455600	Cre12.g494200	33643.8	2.97232e-05
Cre12.g522400	Cre12.g556653	33699.4	2.96741e-05
Cre03.g200431	Cre17.g738200	33703.8	2.96702e-05
Cre03.g189000	Cre13.g588900	33745.4	2.96337e-05
Cre06.g278229	Cre09.g399960	33822.8	2.95659e-05
Cre06.g249050	Cre10.g442750	33823.4	2.95653e-05
Cre07.g352600	Cre10.g444250	33842.6	2.95486e-05
Cre01.g010750	Cre03.g165215	33896.2	2.95018e-05
Cre06.g278184	Cre12.g538492	33918.8	2.94822e-05
Cre12.g550250	Cre16.g678650	33919.6	2.94815e-05
Cre03.g162701	Cre36.g759747	33937.6	2.94658e-05
Cre03.g193900	Cre03.g204450	33990.2	2.94202e-05
Cre06.g268600	Cre16.g660000	34046.2	2.93719e-05
Cre08.g375400	Cre16.g653100	34057.4	2.93622e-05
Cre08.g383000	Cre17.g701917	34120.4	2.9308e-05
Cre01.g033900	Cre01.g034900	34128	2.93015e-05
Cre12.g489000	Cre17.g696500	34178.2	2.92584e-05
Cre03.g200431	Cre14.g613200	34245.2	2.92012e-05
Cre05.g238250	Cre05.g242600	34288	2.91647e-05
Cre08.g373346	Cre21.g752247	34329.6	2.91294e-05
Cre04.g211700	Cre17.g744247	34351.8	2.91106e-05
Cre03.g193900	Cre16.g653338	34380.2	2.90865e-05
Cre14.g632176	Cre16.g676450	34419.8	2.9053e-05
Cre12.g516050	Cre14.g614050	34446.2	2.90308e-05
Cre16.g686100	Cre17.g705200	34552.2	2.89417e-05
Cre09.g399552	Cre11.g467679	34706.4	2.88131e-05
Cre03.g144747	Cre16.g658800	34716	2.88052e-05
Cre03.g149201	Cre17.g704100	34757.2	2.8771e-05
Cre06.g291500	Cre16.g693400	34800	2.87356e-05
Cre12.g507500	Cre16.g668300	34925.6	2.86323e-05
Cre06.g269100	Cre06.g272450	34928.8	2.86297e-05
Cre04.g211700	Cre11.g482700	34971.8	2.85945e-05
Cre12.g522400	Cre14.g614050	35097.6	2.8492e-05
Cre16.g667150	Cre17.g719876	35108.2	2.84834e-05
Cre04.g218050	Cre05.g245350	35121.8	2.84723e-05
Cre03.g212977	Cre08.g367500	35124.2	2.84704e-05
Cre12.g550250	Cre14.g614050	35209.8	2.84012e-05
Cre03.g144747	Cre09.g393469	35229	2.83857e-05
Cre09.g399552	Cre10.g439700	35309.2	2.83212e-05
Cre01.g009650	Cre07.g339400	35324.2	2.83092e-05
Cre07.g332250	Cre12.g537250	35380.8	2.82639e-05
Cre12.g516050	Cre13.g570450	35534.4	2.81417e-05
Cre06.g291500	Cre14.g632750	35577.4	2.81077e-05
Cre03.g146267	Cre12.g558300	35610.4	2.80817e-05
Cre02.g145550	Cre02.g146100	35612.8	2.80798e-05
Cre12.g560200	Cre17.g702700	35632.4	2.80643e-05
Cre03.g184600	Cre12.g491450	35652.8	2.80483e-05
Cre02.g119800	Cre16.g678650	35780.4	2.79483e-05
Cre02.g103450	Cre03.g171900	35864	2.78831e-05
Cre02.g103450	Cre03.g173750	35868.4	2.78797e-05
Cre09.g392542	Cre14.g615224	35932.4	2.783e-05
Cre02.g085150	Cre16.g690319	35963.8	2.78057e-05
Cre02.g101300	Cre03.g202337	35970.4	2.78006e-05
Cre03.g149201	Cre14.g611400	35985.6	2.77889e-05
Cre03.g152150	Cre07.g356400	36021.4	2.77613e-05
Cre06.g269100	Cre12.g530100	36028.8	2.77556e-05
Cre02.g103450	Cre04.g224867	36046.4	2.7742e-05
Cre11.g476200	Cre16.g676400	36110	2.76932e-05
Cre12.g514250	Cre12.g515050	36112.2	2.76915e-05
Cre06.g266950	Cre16.g669550	36142	2.76686e-05
Cre01.g010750	Cre01.g061077	36207.4	2.76187e-05
Cre12.g550250	Cre18.g749747	36257.2	2.75807e-05
Cre12.g541777	Cre14.g624850	36268.2	2.75724e-05
Cre01.g033900	Cre13.g587300	36345	2.75141e-05
Cre12.g550250	Cre15.g641150	36370.8	2.74946e-05
Cre12.g550250	Cre14.g611250	36376.4	2.74904e-05
Cre17.g729750	Cre17.g744547	36400.2	2.74724e-05
Cre02.g145550	Cre12.g547050	36424.4	2.74541e-05
Cre01.g034350	Cre02.g091750	36439.6	2.74427e-05
Cre04.g215450	Cre09.g400500	36467.4	2.74218e-05
Cre06.g269100	Cre09.g416200	36605.2	2.73185e-05
Cre06.g266950	Cre09.g391319	36607.4	2.73169e-05
Cre06.g275350	Cre09.g390726	36683.6	2.72601e-05
Cre02.g109650	Cre07.g346950	36702.4	2.72462e-05
Cre02.g109650	Cre11.g467627	36806.6	2.7169e-05
Cre03.g193900	Cre04.g220700	36913.8	2.70901e-05
Cre03.g164650	Cre14.g630301	36995.8	2.70301e-05
Cre06.g249050	Cre13.g570450	37001.6	2.70259e-05
Cre10.g450500	Cre17.g728100	37025	2.70088e-05
Cre12.g557300	Cre13.g574400	37122.8	2.69376e-05
Cre06.g262800	Cre14.g629050	37268.2	2.68325e-05
Cre02.g112750	Cre16.g687600	37314.4	2.67993e-05
Cre03.g184600	Cre03.g193100	37386.6	2.67476e-05
Cre03.g172800	Cre06.g298750	37403	2.67358e-05
Cre02.g101300	Cre08.g361900	37465.6	2.66912e-05
Cre03.g212977	Cre16.g681500	37507.6	2.66613e-05
Cre03.g144747	Cre07.g321250	37517.8	2.6654e-05
Cre04.g213650	Cre17.g723850	37530.4	2.66451e-05
Cre06.g249050	Cre09.g399476	37592.8	2.66008e-05
Cre09.g401219	Cre12.g489400	37600.6	2.65953e-05
Cre02.g103450	Cre06.g291700	37605	2.65922e-05
Cre03.g146267	Cre12.g558352	37607.2	2.65907e-05
Cre04.g218400	Cre06.g263700	37645.8	2.65634e-05
Cre01.g052300	Cre12.g532900	37667	2.65484e-05
Cre03.g152150	Cre07.g340350	37684.4	2.65362e-05
Cre06.g268600	Cre11.g468250	37692.4	2.65305e-05
Cre03.g184151	Cre18.g748547	37851.8	2.64188e-05
Cre08.g364050	Cre08.g376700	37864.8	2.64098e-05
Cre03.g193900	Cre13.g580250	37867.6	2.64078e-05
Cre02.g101150	Cre07.g325718	37999.2	2.63163e-05
Cre03.g152150	Cre06.g302700	38028.6	2.6296e-05
Cre06.g262800	Cre12.g487800	38083.2	2.62583e-05
Cre12.g516050	Cre14.g625850	38124	2.62302e-05
Cre06.g249050	Cre16.g673393	38133	2.6224e-05
Cre02.g112750	Cre12.g486600	38188	2.61862e-05
Cre02.g089200	Cre17.g740000	38286.2	2.61191e-05
Cre07.g332250	Cre17.g723400	38293	2.61144e-05
Cre02.g119800	Cre06.g295700	38364.4	2.60658e-05
Cre01.g010750	Cre09.g400950	38454	2.60051e-05
Cre03.g200431	Cre04.g213500	38495.4	2.59771e-05
Cre10.g450500	Cre14.g630883	38509.8	2.59674e-05
Cre02.g108350	Cre16.g675100	38579.4	2.59206e-05
Cre03.g149350	Cre11.g467672	38585.2	2.59167e-05
Cre03.g193900	Cre03.g207900	38668.8	2.58606e-05
Cre02.g118250	Cre03.g193150	38741.2	2.58123e-05
Cre02.g145550	Cre09.g391753	38838.4	2.57477e-05
Cre10.g421021	Cre12.g547400	38844.6	2.57436e-05
Cre12.g541777	Cre13.g573000	38864.8	2.57302e-05
Cre03.g160700	Cre06.g266100	38898.6	2.57079e-05
Cre02.g119800	Cre07.g314700	39018.2	2.56291e-05
Cre03.g184151	Cre05.g232400	39203.6	2.55079e-05
Cre07.g353555	Cre13.g607050	39249	2.54784e-05
Cre17.g729600	Cre17.g747197	39289.2	2.54523e-05
Cre02.g103800	Cre07.g343050	39323.4	2.54302e-05
Cre03.g189000	Cre04.g223650	39388.6	2.53881e-05
Cre12.g550250	Cre14.g625850	39436.6	2.53572e-05
Cre12.g517451	Cre16.g692300	39444.4	2.53521e-05
Cre06.g249050	Cre11.g482850	39521.8	2.53025e-05
Cre03.g200431	Cre13.g591501	39547	2.52864e-05
Cre01.g022950	Cre16.g649500	39547.8	2.52859e-05
Cre03.g193900	Cre17.g738500	39598	2.52538e-05
Cre06.g249050	Cre06.g282850	39657.8	2.52157e-05
Cre06.g249050	Cre16.g653450	39759.4	2.51513e-05
Cre01.g022950	Cre14.g627100	39768.2	2.51457e-05
Cre03.g193900	Cre03.g195450	39779.2	2.51388e-05
Cre03.g153050	Cre15.g640204	39795.8	2.51283e-05
Cre07.g352600	Cre14.g628650	39808.8	2.51201e-05
Cre03.g145407	Cre14.g608050	39829.4	2.51071e-05
Cre08.g361400	Cre10.g466200	39878.6	2.50761e-05
Cre03.g212641	Cre16.g694450	39966	2.50213e-05
Cre03.g146267	Cre11.g467605	40007.8	2.49951e-05
Cre05.g242650	Cre11.g482900	40015	2.49906e-05
Cre02.g146629	Cre06.g277400	40058.8	2.49633e-05
Cre02.g078700	Cre07.g356200	40116.2	2.49276e-05
Cre02.g078700	Cre12.g555300	40129.4	2.49194e-05
Cre09.g402350	Cre16.g668000	40155.2	2.49034e-05
Cre06.g249050	Cre12.g550250	40187.2	2.48835e-05
Cre03.g200431	Cre13.g581550	40197.2	2.48774e-05
Cre06.g249050	Cre07.g350100	40205.6	2.48722e-05
Cre13.g568350	Cre15.g634600	40281.6	2.48252e-05
Cre03.g152150	Cre15.g639150	40336.6	2.47914e-05
Cre02.g109683	Cre06.g278228	40357.8	2.47784e-05
Cre03.g144747	Cre09.g395251	40363.8	2.47747e-05
Cre01.g048501	Cre16.g663200	40391.2	2.47579e-05
Cre07.g345350	Cre17.g701917	40524.8	2.46762e-05
Cre10.g450500	Cre17.g700000	40533.4	2.4671e-05
Cre02.g089200	Cre08.g373050	40571.4	2.46479e-05
Cre03.g149201	Cre11.g481600	40617.2	2.46201e-05
Cre03.g180800	Cre13.g564850	40632.8	2.46107e-05
Cre03.g193900	Cre16.g686950	40664.8	2.45913e-05
Cre02.g103450	Cre12.g531800	40687.2	2.45778e-05
Cre02.g101300	Cre17.g727250	40698.2	2.45711e-05
Cre12.g550250	Cre13.g570450	40709.2	2.45645e-05
Cre03.g162701	Cre06.g278700	40717.4	2.45595e-05
Cre02.g119800	Cre16.g686950	40720.2	2.45578e-05
Cre09.g410450	Cre12.g558352	40724.8	2.45551e-05
Cre02.g119800	Cre12.g491050	40770	2.45278e-05
Cre16.g675246	Cre17.g702750	40779.4	2.45222e-05
Cre10.g455600	Cre12.g507909	40787.2	2.45175e-05
Cre05.g241634	Cre12.g560000	40819.4	2.44982e-05
Cre03.g193900	Cre07.g356960	40873.8	2.44656e-05
Cre06.g268600	Cre10.g420350	40898.6	2.44507e-05
Cre06.g300600	Cre12.g541500	40907.4	2.44455e-05
Cre02.g078700	Cre08.g360001	40923.6	2.44358e-05
Cre02.g119800	Cre10.g437300	40926.6	2.4434e-05
Cre07.g332250	Cre07.g348600	40950.8	2.44195e-05
Cre09.g397475	Cre14.g619900	40954.2	2.44175e-05
Cre09.g399552	Cre16.g662600	40982.4	2.44007e-05
Cre09.g402350	Cre11.g468359	41006.4	2.43864e-05
Cre06.g255450	Cre07.g332400	41125.6	2.43158e-05
Cre06.g305850	Cre07.g339900	41197.2	2.42735e-05
Cre12.g516050	Cre17.g721200	41236.2	2.42505e-05
Cre02.g103450	Cre09.g405250	41262	2.42354e-05
Cre02.g108350	Cre03.g144807	41325.2	2.41983e-05
Cre03.g193900	Cre09.g401034	41345.2	2.41866e-05
Cre06.g255450	Cre12.g510600	41376.4	2.41684e-05
Cre16.g657150	Cre16.g673150	41411	2.41482e-05
Cre13.g573000	Cre16.g691900	41456.8	2.41215e-05
Cre02.g110550	Cre12.g493250	41527.4	2.40805e-05
Cre11.g475950	Cre12.g538500	41635.8	2.40178e-05
Cre03.g193900	Cre06.g278199	41695.6	2.39833e-05
Cre12.g550250	Cre13.g580250	41771.4	2.39398e-05
Cre03.g144747	Cre07.g332901	41808.2	2.39188e-05
Cre03.g149201	Cre10.g433800	41891.2	2.38714e-05
Cre01.g000050	Cre17.g725450	41967.4	2.3828e-05
Cre09.g402350	Cre12.g549900	42007.8	2.38051e-05
Cre12.g485950	Cre16.g670617	42021.4	2.37974e-05
Cre03.g193900	Cre10.g445800	42036	2.37891e-05
Cre03.g174200	Cre03.g202449	42043.4	2.37849e-05
Cre05.g242600	Cre07.g336900	42174.4	2.37111e-05
Cre12.g508150	Cre14.g622900	42440.6	2.35623e-05
Cre06.g310500	Cre08.g363100	42450	2.35571e-05
Cre03.g197350	Cre06.g300750	42509.4	2.35242e-05
Cre03.g188200	Cre12.g550700	42562.2	2.3495e-05
Cre05.g241634	Cre16.g688751	42625.2	2.34603e-05
Cre04.g211700	Cre09.g401034	42639	2.34527e-05
Cre06.g278184	Cre16.g663850	42663	2.34395e-05
Cre03.g200431	Cre16.g669550	42694.8	2.34221e-05
Cre09.g392300	Cre10.g436900	42791.2	2.33693e-05
Cre09.g392300	Cre12.g513700	42800	2.33645e-05
Cre02.g119800	Cre07.g350100	42818.8	2.33542e-05
Cre03.g174200	Cre11.g475450	42848	2.33383e-05
Cre03.g144747	Cre12.g528800	42867	2.3328e-05
Cre07.g345050	Cre12.g510600	42874.8	2.33237e-05
Cre10.g438850	Cre10.g438883	42889	2.3316e-05
Cre04.g211700	Cre09.g395399	42996.6	2.32577e-05
Cre04.g212050	Cre07.g332400	43005.8	2.32527e-05
Cre03.g200431	Cre06.g309300	43013.2	2.32487e-05
Cre04.g212700	Cre13.g606700	43092	2.32062e-05
Cre12.g522400	Cre16.g668750	43176.4	2.31608e-05
Cre06.g278136	Cre12.g489400	43280	2.31054e-05
Cre12.g550250	Cre16.g652950	43283.6	2.31034e-05
Cre04.g212700	Cre12.g541000	43292.2	2.30988e-05
Cre03.g193900	Cre09.g396920	43326.4	2.30806e-05
Cre06.g249050	Cre07.g313143	43354.6	2.30656e-05
Cre05.g242600	Cre16.g674938	43421	2.30303e-05
Cre13.g581150	Cre17.g731250	43564.8	2.29543e-05
Cre10.g450500	Cre16.g688414	43574.8	2.2949e-05
Cre14.g612350	Cre19.g750947	43596.4	2.29377e-05
Cre04.g220250	Cre12.g493500	43648.6	2.29102e-05
Cre03.g209953	Cre10.g419000	43704.8	2.28808e-05
Cre12.g502678	Cre22.g753347	43725	2.28702e-05
Cre03.g185950	Cre10.g465650	43881.8	2.27885e-05
Cre09.g391353	Cre14.g631800	43920.8	2.27683e-05
Cre06.g268600	Cre06.g283950	43949.2	2.27535e-05
Cre06.g278184	Cre06.g286000	43984.4	2.27353e-05
Cre02.g145550	Cre03.g166050	44067.2	2.26926e-05
Cre02.g100100	Cre10.g445226	44109.8	2.26707e-05
Cre03.g179000	Cre16.g668100	44161	2.26444e-05
Cre12.g522400	Cre16.g677650	44166.6	2.26415e-05
Cre05.g241634	Cre07.g339633	44184.8	2.26322e-05
Cre07.g323000	Cre10.g462850	44187.6	2.26308e-05
Cre01.g033900	Cre12.g507900	44188.8	2.26302e-05
Cre12.g516050	Cre17.g735650	44194.8	2.26271e-05
Cre07.g325738	Cre12.g535050	44202.8	2.2623e-05
Cre02.g103450	Cre04.g226950	44259.8	2.25939e-05
Cre12.g522400	Cre18.g749747	44402	2.25215e-05
Cre03.g188200	Cre16.g670617	44414.8	2.2515e-05
Cre03.g149201	Cre03.g178000	44422.8	2.2511e-05
Cre04.g218400	Cre08.g377750	44447.6	2.24984e-05
Cre04.g211700	Cre04.g214350	44456	2.24942e-05
Cre03.g189850	Cre13.g575950	44470	2.24871e-05
Cre03.g212977	Cre17.g720950	44577.6	2.24328e-05
Cre03.g149201	Cre03.g173750	44582.6	2.24303e-05
Cre09.g399552	Cre16.g685050	44592.4	2.24253e-05
Cre03.g160700	Cre17.g717900	44656.6	2.23931e-05
Cre08.g378800	Cre12.g561500	44679.2	2.23818e-05
Cre02.g082550	Cre10.g453600	44699.2	2.23718e-05
Cre12.g522400	Cre17.g744247	44836.2	2.23034e-05
Cre02.g103450	Cre09.g415650	44841.2	2.23009e-05
Cre03.g193900	Cre10.g441250	44861	2.22911e-05
Cre03.g212977	Cre06.g307500	44913.6	2.2265e-05
Cre03.g212977	Cre06.g303300	44946.4	2.22487e-05
Cre03.g144747	Cre14.g632400	44989	2.22277e-05
Cre02.g119800	Cre12.g531350	44990.4	2.2227e-05
Cre04.g220250	Cre09.g392650	45011	2.22168e-05
Cre03.g193900	Cre07.g316850	45012.6	2.2216e-05
Cre02.g111200	Cre16.g675300	45039.8	2.22026e-05
Cre06.g285600	Cre14.g632750	45052.8	2.21962e-05
Cre03.g200431	Cre05.g234050	45061	2.21921e-05
Cre07.g352600	Cre16.g665400	45067.4	2.2189e-05
Cre03.g212977	Cre16.g661500	45100.8	2.21726e-05
Cre06.g255450	Cre17.g704400	45134.4	2.2156e-05
Cre02.g103450	Cre14.g612250	45145.2	2.21507e-05
Cre02.g119800	Cre10.g419150	45172.4	2.21374e-05
Cre03.g193900	Cre14.g614050	45187	2.21303e-05
Cre11.g479450	Cre12.g513750	45190.4	2.21286e-05
Cre03.g146267	Cre06.g275350	45260.2	2.20945e-05
Cre13.g581150	Cre16.g650700	45270	2.20897e-05
Cre02.g145550	Cre14.g610100	45276	2.20868e-05
Cre01.g025050	Cre03.g208273	45319.2	2.20657e-05
Cre03.g197350	Cre14.g634150	45342.4	2.20544e-05
Cre10.g431450	Cre11.g467785	45343	2.20541e-05
Cre06.g249050	Cre13.g575200	45532.8	2.19622e-05
Cre06.g289900	Cre10.g433300	45596	2.19317e-05
Cre03.g212641	Cre10.g462150	45637.2	2.19119e-05
Cre12.g550250	Cre14.g616800	45681.6	2.18907e-05
Cre06.g269100	Cre09.g397216	45689.8	2.18867e-05
Cre03.g193900	Cre09.g399911	45727.2	2.18688e-05
Cre08.g377200	Cre17.g714229	45749.4	2.18582e-05
Cre12.g516050	Cre14.g611250	45749.6	2.18581e-05
Cre09.g390430	Cre10.g426400	45934.2	2.17703e-05
Cre05.g242650	Cre06.g278171	45956	2.17599e-05
Cre07.g353555	Cre10.g445226	45962.4	2.17569e-05
Cre03.g144424	Cre09.g408464	45996	2.1741e-05
Cre02.g101850	Cre16.g678000	46025.6	2.1727e-05
Cre03.g193900	Cre09.g412400	46089	2.16972e-05
Cre17.g696750	Cre24.g755897	46187.4	2.16509e-05
Cre03.g144424	Cre03.g182800	46212	2.16394e-05
Cre03.g152150	Cre12.g552200	46350	2.1575e-05
Cre12.g516050	Cre16.g678650	46433	2.15364e-05
Cre13.g573000	Cre13.g606850	46461.4	2.15232e-05
Cre02.g111200	Cre09.g391541	46486	2.15119e-05
Cre04.g221950	Cre07.g339633	46551.4	2.14816e-05
Cre01.g003376	Cre16.g651750	46574	2.14712e-05
Cre03.g197350	Cre06.g307450	46588	2.14648e-05
Cre02.g103450	Cre07.g325749	46610.2	2.14545e-05
Cre04.g211700	Cre06.g275200	46647.6	2.14373e-05
Cre02.g108350	Cre17.g702900	46661.8	2.14308e-05
Cre02.g091550	Cre08.g358522	46678.4	2.14232e-05
Cre05.g242600	Cre13.g588650	46698	2.14142e-05
Cre03.g160700	Cre04.g222000	46698.4	2.1414e-05
Cre01.g010750	Cre07.g346100	46744.4	2.13929e-05
Cre03.g212977	Cre08.g367400	46773	2.13799e-05
Cre01.g033900	Cre14.g613800	46804.2	2.13656e-05
Cre13.g573000	Cre13.g602300	46817.8	2.13594e-05
Cre05.g247000	Cre11.g467652	46826.8	2.13553e-05
Cre05.g242650	Cre13.g571400	47004.8	2.12744e-05
Cre03.g144747	Cre03.g174400	47009.8	2.12722e-05
Cre08.g378800	Cre12.g515000	47014.4	2.12701e-05
Cre09.g402350	Cre10.g442750	47040.6	2.12582e-05
Cre03.g200431	Cre07.g347850	47050.2	2.12539e-05
Cre03.g212641	Cre11.g479900	47058	2.12504e-05
Cre09.g399289	Cre13.g588501	47162	2.12035e-05
Cre02.g101150	Cre06.g278193	47177.8	2.11964e-05
Cre06.g269100	Cre06.g278105	47247.6	2.11651e-05
Cre06.g310500	Cre15.g635400	47258.2	2.11603e-05
Cre09.g402350	Cre10.g463850	47287.2	2.11474e-05
Cre11.g480950	Cre17.g710650	47292.6	2.1145e-05
Cre13.g573000	Cre13.g573050	47295.4	2.11437e-05
Cre06.g253250	Cre06.g291500	47357.4	2.1116e-05
Cre06.g278181	Cre07.g347800	47370.2	2.11103e-05
Cre12.g557300	Cre12.g557350	47378.2	2.11068e-05
Cre12.g516050	Cre18.g749747	47462.6	2.10692e-05
Cre03.g160700	Cre10.g421350	47591.4	2.10122e-05
Cre08.g358532	Cre16.g682475	47618.4	2.10003e-05
Cre10.g438850	Cre13.g588650	47648.2	2.09872e-05
Cre07.g335150	Cre14.g617151	47656.8	2.09834e-05
Cre02.g111200	Cre09.g407501	47666.6	2.09791e-05
Cre03.g144747	Cre12.g536425	47675.6	2.09751e-05
Cre09.g386753	Cre10.g420350	47682.2	2.09722e-05
Cre07.g351550	Cre12.g510800	47709.6	2.09601e-05
Cre08.g378800	Cre10.g446800	47719.8	2.09557e-05
Cre01.g023100	Cre13.g576740	47759.4	2.09383e-05
Cre03.g172800	Cre09.g397216	47795.2	2.09226e-05
Cre03.g144747	Cre10.g417600	47805.2	2.09182e-05
Cre03.g193900	Cre16.g672497	47815.4	2.09138e-05
Cre02.g118250	Cre04.g231810	47823.8	2.09101e-05
Cre06.g262800	Cre16.g694250	47895.2	2.08789e-05
Cre02.g111200	Cre03.g158050	47944	2.08577e-05
Cre07.g330050	Cre09.g407400	47993	2.08364e-05
Cre04.g219600	Cre08.g358552	48020.4	2.08245e-05
Cre07.g323000	Cre10.g446000	48050.6	2.08114e-05
Cre13.g573000	Cre17.g738200	48071.6	2.08023e-05
Cre02.g112750	Cre09.g412050	48081.6	2.0798e-05
Cre13.g573000	Cre17.g702600	48097.8	2.0791e-05
Cre03.g149350	Cre03.g163950	48128.8	2.07776e-05
Cre10.g450500	Cre16.g686285	48166.4	2.07614e-05
Cre08.g378800	Cre16.g687350	48189.8	2.07513e-05
Cre03.g193900	Cre06.g259950	48281.6	2.07118e-05
Cre12.g485950	Cre17.g720750	48287.6	2.07093e-05
Cre06.g285600	Cre06.g288908	48345.8	2.06843e-05
Cre10.g430750	Cre14.g623650	48373.4	2.06725e-05
Cre08.g361400	Cre13.g575950	48428.6	2.0649e-05
Cre06.g249050	Cre14.g614050	48432	2.06475e-05
Cre02.g103450	Cre12.g546100	48467.6	2.06323e-05
Cre03.g144747	Cre11.g481600	48504.2	2.06168e-05
Cre06.g249050	Cre16.g672500	48542	2.06007e-05
Cre03.g152150	Cre12.g495951	48561.8	2.05923e-05
Cre13.g568350	Cre13.g603350	48571	2.05884e-05
Cre02.g109650	Cre12.g558900	48662.8	2.05496e-05
Cre07.g332250	Cre12.g517750	48678.6	2.05429e-05
Cre03.g179000	Cre10.g439300	48691.6	2.05374e-05
Cre06.g262800	Cre12.g558600	48705.6	2.05315e-05
Cre01.g035150	Cre11.g467719	48707.8	2.05306e-05
Cre02.g103450	Cre11.g469000	48711.4	2.05291e-05
Cre02.g109650	Cre03.g188250	48716	2.05271e-05
Cre03.g197100	Cre07.g312300	48719.2	2.05258e-05
Cre06.g262800	Cre13.g585050	48742.6	2.05159e-05
Cre14.g630376	Cre17.g718100	48745.2	2.05148e-05
Cre10.g433350	Cre14.g625251	48792.6	2.04949e-05
Cre02.g111200	Cre11.g476100	48898.8	2.04504e-05
Cre04.g211700	Cre05.g232400	48906.6	2.04471e-05
Cre07.g335150	Cre09.g401256	48924.4	2.04397e-05
Cre01.g003376	Cre13.g562450	48950.4	2.04288e-05
Cre03.g162701	Cre10.g456851	49049.4	2.03876e-05
Cre03.g144747	Cre06.g302950	49160.8	2.03414e-05
Cre16.g667450	Cre17.g735750	49209.4	2.03213e-05
Cre03.g163200	Cre13.g582350	49218.6	2.03175e-05
Cre02.g083750	Cre07.g313250	49265.6	2.02981e-05
Cre07.g344668	Cre08.g372650	49341.6	2.02669e-05
Cre06.g262800	Cre07.g346100	49386.8	2.02483e-05
Cre06.g249050	Cre13.g568450	49456.4	2.02198e-05
Cre11.g478850	Cre12.g555400	49472	2.02135e-05
Cre07.g353500	Cre13.g585150	49478.8	2.02107e-05
Cre04.g218400	Cre13.g577650	49497.6	2.0203e-05
Cre13.g568350	Cre16.g685250	49534	2.01882e-05
Cre07.g335150	Cre17.g721000	49542.8	2.01846e-05
Cre07.g352600	Cre10.g441950	49604.4	2.01595e-05
Cre03.g145407	Cre17.g736950	49615.6	2.0155e-05
Cre09.g399552	Cre11.g477350	49641.4	2.01445e-05
Cre12.g516050	Cre12.g522950	49722	2.01118e-05
Cre03.g152150	Cre03.g207713	49769.6	2.00926e-05
Cre02.g145550	Cre06.g279474	49824.2	2.00706e-05
Cre07.g353555	Cre12.g538100	49835.4	2.00661e-05
Cre03.g162701	Cre07.g339900	49864.4	2.00544e-05
Cre13.g573000	Cre13.g576400	49885.2	2.0046e-05
Cre01.g033900	Cre17.g736300	49886.4	2.00455e-05
Cre12.g489000	Cre14.g632400	49887.2	2.00452e-05
Cre06.g269100	Cre12.g530550	49893.6	2.00427e-05
Cre03.g144747	Cre12.g489000	49895.2	2.0042e-05
Cre12.g510200	Cre16.g663450	49899.6	2.00402e-05
Cre03.g200431	Cre10.g428678	49910.2	2.0036e-05
Cre07.g332250	Cre07.g344550	49998.4	2.00006e-05
Cre03.g193900	Cre09.g387600	50005.2	1.99979e-05
Cre01.g052300	Cre17.g739650	50015.8	1.99937e-05
Cre12.g502650	Cre16.g655850	50035.8	1.99857e-05
Cre12.g516050	Cre16.g676981	50045.8	1.99817e-05
Cre07.g345350	Cre08.g376500	50070	1.9972e-05
Cre09.g399552	Cre09.g416850	50080	1.99681e-05
Cre08.g364400	Cre16.g669452	50082.6	1.9967e-05
Cre06.g249050	Cre06.g257700	50123.4	1.99508e-05
Cre03.g149201	Cre07.g325749	50143.6	1.99427e-05
Cre03.g152150	Cre17.g719000	50222.2	1.99115e-05
Cre12.g516050	Cre16.g656700	50241	1.99041e-05
Cre12.g550250	Cre16.g665950	50282.6	1.98876e-05
Cre09.g392300	Cre14.g610450	50371.8	1.98524e-05
Cre02.g119800	Cre12.g524050	50406.4	1.98388e-05
Cre06.g266950	Cre09.g396050	50429.2	1.98298e-05
Cre03.g144747	Cre12.g536650	50435.4	1.98273e-05
Cre12.g541777	Cre17.g701050	50490.2	1.98058e-05
Cre01.g010750	Cre14.g621100	50498.6	1.98025e-05
Cre06.g304250	Cre11.g467500	50547	1.97836e-05
Cre10.g435450	Cre14.g623900	50597.4	1.97639e-05
Cre06.g278136	Cre17.g712950	50598.4	1.97635e-05
Cre01.g022950	Cre06.g286250	50602.2	1.9762e-05
Cre03.g144424	Cre26.g756597	50682.4	1.97307e-05
Cre03.g193900	Cre06.g266550	50707	1.97211e-05
Cre06.g249050	Cre08.g370401	50727.6	1.97131e-05
Cre02.g085150	Cre09.g407120	50736.2	1.97098e-05
Cre02.g083750	Cre04.g215000	50737.4	1.97093e-05
Cre02.g089200	Cre12.g493550	50790.8	1.96886e-05
Cre09.g399552	Cre10.g462783	50792.8	1.96878e-05
Cre03.g144747	Cre03.g192201	50797	1.96862e-05
Cre08.g378800	Cre17.g726700	50815	1.96792e-05
Cre03.g144747	Cre07.g349750	50823	1.96761e-05
Cre02.g111200	Cre07.g334900	50889.4	1.96505e-05
Cre12.g516050	Cre14.g632100	50924.4	1.9637e-05
Cre03.g152150	Cre13.g586300	50973.6	1.9618e-05
Cre03.g149201	Cre13.g564700	50974.8	1.96175e-05
Cre03.g144424	Cre03.g161800	51003.4	1.96065e-05
Cre12.g523000	Cre12.g548950	51032	1.95955e-05
Cre13.g606750	Cre16.g691050	51033.8	1.95949e-05
Cre09.g410450	Cre12.g558300	51078.4	1.95777e-05
Cre03.g152150	Cre09.g392503	51094	1.95718e-05
Cre02.g103450	Cre16.g690991	51096.8	1.95707e-05
Cre06.g255450	Cre10.g448300	51111.4	1.95651e-05
Cre06.g305850	Cre10.g420850	51142.2	1.95533e-05
Cre04.g211700	Cre16.g692750	51144.8	1.95523e-05
Cre03.g160700	Cre17.g705300	51145.8	1.95519e-05
Cre04.g226400	Cre07.g314250	51158.2	1.95472e-05
Cre09.g402350	Cre13.g565150	51186	1.95366e-05
Cre02.g078700	Cre09.g391319	51202.2	1.95304e-05
Cre02.g089200	Cre14.g623150	51286	1.94985e-05
Cre06.g278184	Cre07.g357300	51320.2	1.94855e-05
Cre04.g212700	Cre06.g258450	51335	1.94799e-05
Cre01.g052300	Cre13.g574700	51364.8	1.94686e-05
Cre12.g541777	Cre16.g690500	51386.4	1.94604e-05
Cre06.g292650	Cre12.g499750	51469.4	1.9429e-05
Cre03.g189000	Cre03.g206950	51486.8	1.94225e-05
Cre02.g101500	Cre02.g117050	51535.4	1.94041e-05
Cre03.g180800	Cre06.g273200	51566.4	1.93925e-05
Cre02.g113450	Cre13.g567500	51590.8	1.93833e-05
Cre05.g242600	Cre09.g396950	51602.6	1.93789e-05
Cre06.g266950	Cre12.g531850	51708.8	1.93391e-05
Cre12.g507500	Cre12.g553650	51784.4	1.93108e-05
Cre02.g119800	Cre06.g311250	51791.2	1.93083e-05
Cre01.g043550	Cre07.g345800	51805.4	1.9303e-05
Cre17.g709550	Cre17.g747797	51814	1.92998e-05
Cre12.g516050	Cre14.g618250	51894.8	1.92698e-05
Cre02.g119800	Cre07.g355200	51908.6	1.92646e-05
Cre02.g101550	Cre13.g583700	51934.4	1.92551e-05
Cre11.g467581	Cre12.g501400	51965	1.92437e-05
Cre05.g240600	Cre06.g295200	51969.8	1.92419e-05
Cre03.g212977	Cre04.g223350	52000.8	1.92305e-05
Cre08.g358532	Cre08.g384628	52057.2	1.92096e-05
Cre03.g212977	Cre05.g236650	52063.6	1.92073e-05
Cre07.g351550	Cre10.g460050	52221.2	1.91493e-05
Cre10.g431450	Cre11.g479650	52249	1.91391e-05
Cre14.g633789	Cre17.g734660	52266.6	1.91327e-05
Cre14.g617151	Cre17.g716650	52305.2	1.91186e-05
Cre02.g119800	Cre04.g225150	52409.8	1.90804e-05
Cre02.g083750	Cre17.g718950	52411.6	1.90797e-05
Cre03.g193900	Cre06.g251750	52422.6	1.90757e-05
Cre11.g467581	Cre13.g567650	52428.2	1.90737e-05
Cre02.g119800	Cre04.g214350	52513.2	1.90428e-05
Cre12.g516050	Cre12.g549900	52553.4	1.90283e-05
Cre03.g209953	Cre05.g237950	52666.8	1.89873e-05
Cre12.g516050	Cre17.g738500	52697	1.89764e-05
Cre12.g541777	Cre12.g548000	52734.8	1.89628e-05
Cre10.g441300	Cre13.g572850	52765.6	1.89517e-05
Cre09.g397475	Cre12.g518400	52785.2	1.89447e-05
Cre02.g103450	Cre14.g611700	52794.4	1.89414e-05
Cre03.g193900	Cre12.g550250	52797.6	1.89403e-05
Cre06.g268600	Cre12.g510050	52811.4	1.89353e-05
Cre13.g583150	Cre14.g631100	52828.6	1.89291e-05
Cre03.g189000	Cre13.g570300	52836	1.89265e-05
Cre06.g249050	Cre06.g281750	52872.4	1.89135e-05
Cre03.g149201	Cre06.g272250	52873.6	1.8913e-05
Cre05.g247000	Cre06.g274950	53230.6	1.87862e-05
Cre13.g573000	Cre17.g710100	53232	1.87857e-05
Cre12.g550250	Cre17.g729000	53277.2	1.87698e-05
Cre02.g103450	Cre08.g361200	53303.8	1.87604e-05
Cre02.g119800	Cre09.g412400	53315.8	1.87562e-05
Cre13.g573000	Cre16.g680944	53339.2	1.87479e-05
Cre03.g200431	Cre17.g747347	53356.2	1.8742e-05
Cre08.g364050	Cre16.g684022	53368.2	1.87378e-05
Cre06.g269100	Cre16.g660000	53369.2	1.87374e-05
Cre02.g084550	Cre17.g704650	53376.6	1.87348e-05
Cre02.g103450	Cre07.g354850	53450	1.87091e-05
Cre06.g268600	Cre06.g300700	53452	1.87084e-05
Cre16.g667900	Cre16.g676000	53536.6	1.86788e-05
Cre04.g221900	Cre09.g390875	53538.8	1.8678e-05
Cre05.g241634	Cre13.g604450	53552.4	1.86733e-05
Cre02.g083750	Cre06.g282651	53560	1.86706e-05
Cre03.g180800	Cre12.g507872	53639	1.86432e-05
Cre06.g249050	Cre09.g395843	53691.6	1.86249e-05
Cre12.g502650	Cre22.g753347	53745.2	1.86063e-05
Cre12.g495100	Cre12.g498950	53791.2	1.85904e-05
Cre03.g179300	Cre09.g396624	53829.4	1.85772e-05
Cre14.g617200	Cre16.g655000	53839.6	1.85737e-05
Cre03.g189000	Cre06.g263100	53845	1.85718e-05
Cre06.g250950	Cre10.g453450	53857.6	1.85675e-05
Cre08.g358534	Cre12.g513200	53920.4	1.85459e-05
Cre01.g022950	Cre11.g467636	53921.8	1.85454e-05
Cre08.g383000	Cre09.g401886	53956.8	1.85333e-05
Cre12.g520650	Cre13.g581100	53956.8	1.85333e-05
Cre07.g344668	Cre12.g523320	54006.4	1.85163e-05
Cre12.g520850	Cre16.g657000	54132.8	1.84731e-05
Cre12.g522400	Cre14.g632100	54231.4	1.84395e-05
Cre03.g184151	Cre14.g627950	54246	1.84345e-05
Cre10.g450500	Cre10.g450900	54297.2	1.84172e-05
Cre13.g568350	Cre24.g755897	54323	1.84084e-05
Cre03.g152150	Cre11.g467572	54323.2	1.84083e-05
Cre07.g316600	Cre10.g442700	54332.6	1.84052e-05
Cre06.g268600	Cre10.g443500	54407.2	1.83799e-05
Cre06.g262800	Cre09.g412175	54412.6	1.83781e-05
Cre03.g146027	Cre16.g686550	54444.8	1.83672e-05
Cre02.g108350	Cre17.g718150	54461.2	1.83617e-05
Cre03.g200431	Cre06.g304600	54470.8	1.83585e-05
Cre02.g119800	Cre03.g166700	54514.2	1.83438e-05
Cre06.g262800	Cre12.g546877	54546	1.83332e-05
Cre12.g485950	Cre13.g573000	54572	1.83244e-05
Cre03.g193900	Cre11.g467750	54652.4	1.82975e-05
Cre08.g361400	Cre12.g558600	54669.4	1.82918e-05
Cre07.g353555	Cre16.g671400	54718	1.82755e-05
Cre17.g732901	Cre17.g742700	54719.8	1.82749e-05
Cre02.g109650	Cre06.g269050	54755.8	1.82629e-05
Cre01.g025050	Cre14.g619350	54877.4	1.82224e-05
Cre06.g249050	Cre16.g665950	54890.2	1.82182e-05
Cre04.g219600	Cre10.g454025	54911.8	1.8211e-05
Cre12.g541777	Cre13.g571650	54945.2	1.82e-05
Cre12.g516050	Cre16.g648400	54949.4	1.81986e-05
Cre03.g146267	Cre03.g162450	54956	1.81964e-05
Cre02.g103450	Cre03.g199500	54985.2	1.81867e-05
Cre06.g255450	Cre07.g349050	55118.4	1.81428e-05
Cre03.g189000	Cre14.g614450	55123	1.81412e-05
Cre12.g550250	Cre16.g648400	55135	1.81373e-05
Cre06.g249050	Cre12.g559200	55147.2	1.81333e-05
Cre11.g475100	Cre14.g609030	55158.2	1.81297e-05
Cre03.g164650	Cre03.g207265	55203	1.8115e-05
Cre03.g193900	Cre16.g677650	55272.4	1.80922e-05
Cre09.g388600	Cre13.g584750	55318.6	1.80771e-05
Cre02.g083750	Cre11.g467781	55329.6	1.80735e-05
Cre03.g197100	Cre12.g538050	55360	1.80636e-05
Cre04.g212050	Cre11.g469800	55361.2	1.80632e-05
Cre02.g101500	Cre17.g704550	55382	1.80564e-05
Cre06.g275500	Cre16.g679900	55444.2	1.80362e-05
Cre12.g510200	Cre16.g685050	55465	1.80294e-05
Cre06.g269100	Cre13.g583400	55543.6	1.80039e-05
Cre10.g418600	Cre16.g655200	55567.2	1.79962e-05
Cre15.g635100	Cre16.g649433	55574.4	1.79939e-05
Cre12.g523000	Cre17.g724300	55597.4	1.79865e-05
Cre02.g145550	Cre03.g200200	55602.2	1.79849e-05
Cre02.g103450	Cre03.g161550	55638.8	1.79731e-05
Cre09.g392300	Cre16.g655150	55647.6	1.79702e-05
Cre03.g185950	Cre08.g366101	55655.8	1.79676e-05
Cre03.g212977	Cre12.g532327	55716.4	1.7948e-05
Cre06.g262800	Cre11.g467744	55721.2	1.79465e-05
Cre12.g550250	Cre16.g668750	55742.6	1.79396e-05
Cre04.g221950	Cre12.g490800	55808.6	1.79184e-05
Cre03.g212977	Cre09.g415500	55886.6	1.78934e-05
Cre12.g485950	Cre16.g683793	55918	1.78833e-05
Cre08.g358534	Cre16.g677026	55940.2	1.78762e-05
Cre08.g378800	Cre10.g426500	55968	1.78674e-05
Cre11.g467577	Cre12.g485500	55972.2	1.7866e-05
Cre03.g193900	Cre17.g720350	55992.8	1.78594e-05
Cre06.g249050	Cre12.g496900	56004.4	1.78557e-05
Cre07.g340450	Cre10.g423200	56012.2	1.78533e-05
Cre09.g387850	Cre19.g750947	56027.6	1.78483e-05
Cre02.g101150	Cre07.g334350	56061.6	1.78375e-05
Cre01.g004600	Cre06.g299900	56067.6	1.78356e-05
Cre07.g319701	Cre13.g579200	56146.8	1.78105e-05
Cre06.g268600	Cre11.g467770	56173.8	1.78019e-05
Cre03.g185950	Cre06.g249900	56255.2	1.77761e-05
Cre06.g249050	Cre13.g603300	56258	1.77752e-05
Cre07.g354500	Cre14.g620350	56260.8	1.77744e-05
Cre03.g201250	Cre19.g750947	56289.2	1.77654e-05
Cre06.g262800	Cre07.g350800	56324.2	1.77544e-05
Cre12.g516050	Cre13.g580250	56353.2	1.77452e-05
Cre03.g180800	Cre03.g192450	56356	1.77443e-05
Cre12.g495100	Cre16.g655450	56365.2	1.77414e-05
Cre09.g392300	Cre12.g529301	56369.2	1.77402e-05
Cre01.g033900	Cre13.g591600	56427.8	1.77218e-05
Cre10.g431450	Cre13.g581100	56428.8	1.77214e-05
Cre09.g397475	Cre17.g701400	56433.8	1.77199e-05
Cre03.g193900	Cre09.g408900	56447.4	1.77156e-05
Cre01.g010750	Cre17.g735800	56486.4	1.77034e-05
Cre02.g112750	Cre12.g561101	56521.2	1.76925e-05
Cre12.g541777	Cre17.g727650	56540.2	1.76865e-05
Cre06.g270850	Cre10.g421000	56658.8	1.76495e-05
Cre01.g070932	Cre16.g649433	56684.4	1.76415e-05
Cre02.g087600	Cre17.g747797	56702.8	1.76358e-05
Cre10.g436800	Cre12.g538050	56727	1.76283e-05
Cre03.g162701	Cre10.g426900	56795.8	1.76069e-05
Cre03.g152150	Cre15.g635850	56941.2	1.7562e-05
Cre02.g101500	Cre12.g561101	56988.6	1.75474e-05
Cre07.g352600	Cre16.g664801	57045.2	1.753e-05
Cre03.g200431	Cre03.g206593	57054.2	1.75272e-05
Cre12.g489000	Cre16.g675700	57088.8	1.75166e-05
Cre02.g083750	Cre14.g623900	57098.6	1.75136e-05
Cre03.g164650	Cre09.g400627	57143.8	1.74997e-05
Cre06.g278184	Cre11.g467683	57250.8	1.7467e-05
Cre09.g402350	Cre16.g678650	57268	1.74618e-05
Cre06.g262800	Cre10.g450850	57290	1.74551e-05
Cre12.g556400	Cre17.g708950	57294	1.74538e-05
Cre03.g164650	Cre50.g761447	57306	1.74502e-05
Cre08.g375400	Cre08.g380100	57337.8	1.74405e-05
Cre03.g200431	Cre07.g349300	57362	1.74331e-05
Cre01.g003376	Cre13.g578900	57372.8	1.74299e-05
Cre06.g253250	Cre10.g431200	57374.4	1.74294e-05
Cre06.g278136	Cre09.g391650	57377.8	1.74283e-05
Cre06.g262800	Cre08.g377750	57389.6	1.74248e-05
Cre01.g033900	Cre17.g745497	57399.2	1.74218e-05
Cre02.g118250	Cre09.g401300	57445.6	1.74078e-05
Cre12.g520850	Cre12.g534450	57456.6	1.74044e-05
Cre03.g179000	Cre17.g726950	57457	1.74043e-05
Cre16.g649433	Cre16.g688600	57474.2	1.73991e-05
Cre03.g160700	Cre14.g630982	57510.2	1.73882e-05
Cre04.g211700	Cre12.g494200	57562.6	1.73724e-05
Cre03.g152150	Cre06.g263400	57577.8	1.73678e-05
Cre03.g183350	Cre16.g674152	57579	1.73674e-05
Cre03.g193900	Cre10.g439250	57595.2	1.73626e-05
Cre03.g160700	Cre16.g652450	57622.4	1.73544e-05
Cre06.g291500	Cre17.g710750	57633.8	1.73509e-05
Cre03.g185950	Cre16.g650450	57658.6	1.73435e-05
Cre10.g435450	Cre12.g549150	57666.6	1.73411e-05
Cre04.g213650	Cre09.g389700	57675	1.73385e-05
Cre06.g285600	Cre17.g719600	57686.2	1.73352e-05
Cre02.g101500	Cre16.g661800	57783.6	1.73059e-05
Cre02.g119800	Cre08.g374000	57792.4	1.73033e-05
Cre02.g112750	Cre07.g325739	57872.8	1.72793e-05
Cre03.g209953	Cre09.g388319	57905.2	1.72696e-05
Cre03.g180800	Cre12.g543300	57927.2	1.7263e-05
Cre09.g400441	Cre16.g687301	57942.2	1.72586e-05
Cre03.g144747	Cre13.g572650	57996	1.72426e-05
Cre02.g145550	Cre08.g382250	58026.6	1.72335e-05
Cre04.g213650	Cre13.g563200	58033.2	1.72315e-05
Cre07.g351550	Cre10.g443500	58053.2	1.72256e-05
Cre12.g489000	Cre12.g552450	58116.4	1.72068e-05
Cre06.g278184	Cre09.g395176	58152.8	1.71961e-05
Cre12.g523000	Cre16.g687900	58159.4	1.71941e-05
Cre07.g318050	Cre14.g619250	58182.8	1.71872e-05
Cre14.g632176	Cre16.g685200	58203.2	1.71812e-05
Cre08.g358534	Cre09.g391900	58212.8	1.71784e-05
Cre01.g002250	Cre03.g176350	58342.2	1.71403e-05
Cre15.g635100	Cre17.g721650	58367	1.7133e-05
Cre04.g229948	Cre15.g639056	58386.2	1.71273e-05
Cre02.g103450	Cre16.g667800	58424.6	1.71161e-05
Cre03.g152150	Cre06.g262900	58433.6	1.71134e-05
Cre06.g285600	Cre14.g619900	58452	1.71081e-05
Cre07.g332250	Cre10.g445000	58465	1.71043e-05
Cre01.g048501	Cre06.g290850	58501.4	1.70936e-05
Cre04.g219600	Cre17.g699600	58507.6	1.70918e-05
Cre03.g146267	Cre13.g582850	58525.4	1.70866e-05
Cre09.g399552	Cre16.g694450	58550.4	1.70793e-05
Cre07.g318050	Cre10.g449450	58625.6	1.70574e-05
Cre02.g103450	Cre14.g618300	58637.8	1.70538e-05
Cre03.g152150	Cre03.g181500	58647.4	1.70511e-05
Cre02.g101500	Cre10.g427550	58665.6	1.70458e-05
Cre03.g174150	Cre16.g682475	58674.8	1.70431e-05
Cre11.g478850	Cre12.g514700	58681.6	1.70411e-05
Cre06.g278229	Cre16.g691352	58719.6	1.70301e-05
Cre07.g345350	Cre17.g705250	58790.4	1.70096e-05
Cre02.g091550	Cre03.g145947	58802.8	1.7006e-05
Cre03.g152150	Cre09.g388467	58821.2	1.70007e-05
Cre12.g502678	Cre17.g730817	58853.6	1.69913e-05
Cre02.g103450	Cre16.g680950	58890.8	1.69806e-05
Cre03.g172800	Cre17.g723350	58941.8	1.69659e-05
Cre06.g275500	Cre07.g323450	58984.4	1.69536e-05
Cre13.g573000	Cre17.g701917	59059	1.69322e-05
Cre12.g516050	Cre14.g616800	59148.8	1.69065e-05
Cre12.g485950	Cre17.g701050	59151.6	1.69057e-05
Cre07.g353555	Cre12.g525200	59305.8	1.68618e-05
Cre12.g485950	Cre13.g602300	59322	1.68572e-05
Cre10.g430750	Cre13.g579550	59337.2	1.68528e-05
Cre06.g289900	Cre12.g493200	59346	1.68503e-05
Cre01.g048501	Cre12.g544650	59353.8	1.68481e-05
Cre09.g399552	Cre16.g674291	59366	1.68447e-05
Cre03.g163200	Cre17.g719876	59378	1.68413e-05
Cre10.g430750	Cre12.g483720	59507.2	1.68047e-05
Cre12.g507500	Cre16.g674291	59521.4	1.68007e-05
Cre15.g635100	Cre16.g684150	59541.2	1.67951e-05
Cre07.g352600	Cre12.g533000	59553.4	1.67917e-05
Cre06.g253250	Cre16.g693400	59565	1.67884e-05
Cre01.g033900	Cre17.g696950	59637	1.67681e-05
Cre03.g149201	Cre16.g665850	59661	1.67614e-05
Cre04.g212700	Cre12.g534300	59662.4	1.6761e-05
Cre03.g179000	Cre04.g211900	59704.4	1.67492e-05
Cre01.g029450	Cre07.g326300	59836	1.67123e-05
Cre11.g479450	Cre15.g638450	59856.6	1.67066e-05
Cre01.g048501	Cre09.g393321	59862	1.67051e-05
Cre11.g475950	Cre14.g626550	59945.2	1.66819e-05
Cre04.g212700	Cre09.g400300	59983	1.66714e-05
Cre08.g361400	Cre09.g396883	59991.4	1.66691e-05
Cre04.g229948	Cre10.g428750	60005.6	1.66651e-05
Cre03.g146267	Cre06.g283250	60006	1.6665e-05
Cre12.g485950	Cre12.g504350	60022.2	1.66605e-05
Cre01.g023100	Cre04.g229050	60030.2	1.66583e-05
Cre05.g242650	Cre06.g276700	60032.8	1.66576e-05
Cre07.g330050	Cre14.g610700	60044	1.66545e-05
Cre03.g177700	Cre04.g228600	60045.4	1.66541e-05
Cre08.g358532	Cre10.g425400	60159.4	1.66225e-05
Cre03.g163200	Cre08.g366800	60178	1.66174e-05
Cre05.g242600	Cre13.g605750	60190.6	1.66139e-05
Cre02.g085150	Cre13.g564450	60241.2	1.65999e-05
Cre08.g364050	Cre17.g727600	60304.8	1.65824e-05
Cre02.g074150	Cre09.g400450	60312.4	1.65803e-05
Cre03.g177700	Cre11.g469300	60392.6	1.65583e-05
Cre12.g522400	Cre16.g678650	60418.6	1.65512e-05
Cre12.g514400	Cre16.g686350	60420.8	1.65506e-05
Cre11.g476200	Cre17.g722550	60422	1.65503e-05
Cre03.g184600	Cre13.g583400	60492	1.65311e-05
Cre02.g103450	Cre08.g358528	60500.2	1.65289e-05
Cre06.g305850	Cre16.g680902	60502.6	1.65282e-05
Cre14.g630376	Cre16.g687406	60546.6	1.65162e-05
Cre13.g573000	Cre16.g684850	60618.2	1.64967e-05
Cre03.g193900	Cre11.g467600	60668	1.64832e-05
Cre07.g331475	Cre10.g437650	60822.6	1.64413e-05
Cre07.g332250	Cre09.g416050	60872	1.64279e-05
Cre06.g249050	Cre09.g389350	60979.2	1.6399e-05
Cre02.g103450	Cre05.g239200	61028.2	1.63859e-05
Cre03.g144747	Cre16.g693601	61039	1.6383e-05
Cre03.g212641	Cre14.g622750	61045.8	1.63811e-05
Cre03.g189000	Cre09.g388912	61062.4	1.63767e-05
Cre12.g520850	Cre16.g654900	61112.8	1.63632e-05
Cre03.g193900	Cre07.g320200	61148.4	1.63537e-05
Cre03.g189000	Cre12.g550152	61149.4	1.63534e-05
Cre06.g293750	Cre10.g439800	61251	1.63263e-05
Cre02.g101150	Cre07.g351550	61276.2	1.63195e-05
Cre03.g201250	Cre10.g461150	61304.8	1.63119e-05
Cre06.g305850	Cre09.g400886	61310.6	1.63104e-05
Cre04.g228400	Cre09.g386161	61323.6	1.63069e-05
Cre07.g351550	Cre12.g510650	61337.2	1.63033e-05
Cre14.g610631	Cre17.g719550	61360.6	1.62971e-05
Cre02.g111200	Cre09.g394510	61388.4	1.62897e-05
Cre02.g101300	Cre10.g448350	61439	1.62763e-05
Cre03.g197350	Cre09.g391949	61456.6	1.62716e-05
Cre02.g085150	Cre02.g087500	61465.6	1.62693e-05
Cre09.g413050	Cre17.g720550	61471.8	1.62676e-05
Cre04.g221950	Cre09.g390875	61479.4	1.62656e-05
Cre03.g162701	Cre07.g322650	61483.4	1.62646e-05
Cre08.g378800	Cre14.g624125	61500.4	1.62601e-05
Cre11.g479450	Cre14.g612500	61516.8	1.62557e-05
Cre12.g514250	Cre16.g650700	61521.2	1.62546e-05
Cre05.g242600	Cre14.g620500	61523.2	1.6254e-05
Cre11.g469400	Cre17.g699950	61534.8	1.6251e-05
Cre03.g162701	Cre03.g180750	61537.8	1.62502e-05
Cre02.g109650	Cre13.g567950	61540.4	1.62495e-05
Cre06.g250950	Cre13.g566050	61559.6	1.62444e-05
Cre06.g305200	Cre12.g550650	61592.2	1.62358e-05
Cre03.g212977	Cre16.g685100	61605.6	1.62323e-05
Cre09.g399067	Cre11.g468063	61635.4	1.62244e-05
Cre02.g103450	Cre12.g505350	61688.8	1.62104e-05
Cre02.g119800	Cre07.g313143	61703.6	1.62065e-05
Cre03.g212977	Cre06.g309000	61708.8	1.62051e-05
Cre02.g108350	Cre15.g641200	61754.6	1.61931e-05
Cre01.g043550	Cre12.g544450	61809.8	1.61787e-05
Cre12.g557300	Cre16.g684861	61819.8	1.6176e-05
Cre03.g180800	Cre17.g740350	61831.2	1.61731e-05
Cre08.g364400	Cre13.g606500	61833.6	1.61724e-05
Cre02.g085150	Cre03.g173950	61842	1.61702e-05
Cre02.g101850	Cre06.g279400	61857.4	1.61662e-05
Cre09.g402350	Cre12.g487800	61986.6	1.61325e-05
Cre04.g219600	Cre09.g409650	62043.2	1.61178e-05
Cre03.g184151	Cre03.g187750	62102.4	1.61024e-05
Cre06.g300600	Cre12.g559400	62143.4	1.60918e-05
Cre06.g249050	Cre06.g273450	62154	1.60891e-05
Cre07.g325738	Cre13.g563300	62155.6	1.60887e-05
Cre13.g562400	Cre15.g638000	62205.8	1.60757e-05
Cre12.g550250	Cre14.g632100	62216.4	1.60729e-05
Cre02.g085150	Cre03.g199000	62219.2	1.60722e-05
Cre03.g144747	Cre03.g178000	62223.4	1.60711e-05
Cre06.g278229	Cre11.g481093	62359	1.60362e-05
Cre03.g193900	Cre10.g456350	62389.2	1.60284e-05
Cre03.g184151	Cre10.g436850	62423.8	1.60195e-05
Cre04.g219600	Cre17.g701050	62438	1.60159e-05
Cre07.g331475	Cre10.g456400	62439.2	1.60156e-05
Cre01.g003376	Cre14.g615950	62455.2	1.60115e-05
Cre02.g103450	Cre03.g178500	62466.6	1.60086e-05
Cre02.g119800	Cre03.g200900	62480.4	1.6005e-05
Cre01.g025050	Cre07.g346600	62526.2	1.59933e-05
Cre02.g101500	Cre13.g584650	62536.2	1.59907e-05
Cre02.g087600	Cre09.g397771	62560.2	1.59846e-05
Cre03.g200431	Cre19.g750247	62566.2	1.59831e-05
Cre03.g197700	Cre17.g727850	62579.8	1.59796e-05
Cre02.g101150	Cre15.g640204	62610.4	1.59718e-05
Cre03.g197700	Cre17.g715801	62647.2	1.59624e-05
Cre01.g029450	Cre09.g398650	62673.6	1.59557e-05
Cre06.g305850	Cre16.g684603	62673.6	1.59557e-05
Cre08.g361400	Cre10.g428900	62700.4	1.59489e-05
Cre02.g085150	Cre15.g637150	62730	1.59413e-05
Cre09.g411600	Cre17.g737650	62740.8	1.59386e-05
Cre02.g119800	Cre10.g430900	62760.4	1.59336e-05
Cre07.g353500	Cre11.g467711	62781.6	1.59282e-05
Cre03.g174200	Cre14.g613350	62844.4	1.59123e-05
Cre07.g329650	Cre17.g718800	62861.8	1.59079e-05
Cre03.g193900	Cre16.g676981	62898.4	1.58987e-05
Cre02.g091550	Cre13.g579566	62949	1.58859e-05
Cre09.g386753	Cre17.g724300	63112	1.58448e-05
Cre14.g631750	Cre17.g737200	63131	1.58401e-05
Cre10.g464750	Cre11.g467763	63152.2	1.58348e-05
Cre06.g275350	Cre12.g558300	63156.2	1.58338e-05
Cre03.g210625	Cre12.g543300	63157.4	1.58335e-05
Cre06.g255450	Cre13.g588600	63177.4	1.58284e-05
Cre07.g353500	Cre12.g549050	63190	1.58253e-05
Cre02.g085150	Cre02.g119950	63378	1.57783e-05
Cre03.g146267	Cre06.g296700	63428.2	1.57659e-05
Cre03.g212641	Cre05.g236650	63437	1.57637e-05
Cre01.g000050	Cre09.g400553	63462.2	1.57574e-05
Cre17.g698233	Cre17.g730600	63462.4	1.57574e-05
Cre04.g224600	Cre10.g431200	63477.6	1.57536e-05
Cre07.g352600	Cre10.g435100	63489.6	1.57506e-05
Cre07.g330050	Cre08.g377200	63521.6	1.57427e-05
Cre09.g390430	Cre12.g521500	63593.4	1.57249e-05
Cre03.g145407	Cre03.g184750	63605.4	1.57219e-05
Cre02.g103450	Cre16.g674550	63633.2	1.57151e-05
Cre11.g478850	Cre13.g580950	63653.6	1.571e-05
Cre07.g352600	Cre12.g543800	63686.4	1.57019e-05
Cre02.g075650	Cre10.g446900	63690.4	1.5701e-05
Cre02.g111200	Cre10.g452800	63706.2	1.56971e-05
Cre06.g278184	Cre16.g679781	63739.2	1.56889e-05
Cre03.g146267	Cre08.g376500	63765	1.56826e-05
Cre11.g475950	Cre17.g734050	63782.6	1.56783e-05
Cre04.g229948	Cre12.g536900	63793.2	1.56757e-05
Cre06.g305850	Cre12.g493200	63862.2	1.56587e-05
Cre17.g714229	Cre17.g732650	63871	1.56566e-05
Cre09.g402350	Cre12.g496900	63973.6	1.56314e-05
Cre02.g101300	Cre09.g408550	63982.6	1.56292e-05
Cre06.g256200	Cre06.g267900	63996.6	1.56258e-05
Cre03.g193900	Cre11.g482850	64111.8	1.55978e-05
Cre03.g212641	Cre13.g571800	64120	1.55958e-05
Cre02.g145550	Cre05.g232500	64124.6	1.55946e-05
Cre06.g269100	Cre07.g325500	64226.2	1.557e-05
Cre16.g675246	Cre17.g736900	64247.8	1.55647e-05
Cre02.g103450	Cre13.g591650	64249.2	1.55644e-05
Cre02.g101150	Cre03.g146547	64276.4	1.55578e-05
Cre02.g103450	Cre02.g145900	64319.6	1.55474e-05
Cre02.g103450	Cre12.g543500	64321.8	1.55468e-05
Cre04.g213650	Cre12.g561101	64335.2	1.55436e-05
Cre03.g197350	Cre16.g653500	64347.4	1.55406e-05
Cre03.g197350	Cre12.g560400	64356.2	1.55385e-05
Cre03.g200431	Cre09.g407850	64392.6	1.55297e-05
Cre03.g212641	Cre16.g668600	64402.2	1.55274e-05
Cre14.g617151	Cre16.g674291	64422.6	1.55225e-05
Cre09.g402350	Cre10.g445800	64440.4	1.55182e-05
Cre12.g560750	Cre15.g636700	64466.6	1.55119e-05
Cre09.g400441	Cre12.g559050	64479.6	1.55088e-05
Cre01.g025050	Cre03.g194500	64496.4	1.55047e-05
Cre09.g402350	Cre12.g553253	64549.8	1.54919e-05
Cre13.g586450	Cre17.g730650	64619.6	1.54752e-05
Cre11.g475100	Cre13.g564000	64627.4	1.54733e-05
Cre03.g160700	Cre17.g696500	64629.2	1.54729e-05
Cre03.g197350	Cre14.g631701	64632	1.54722e-05
Cre04.g219600	Cre12.g521300	64689.2	1.54585e-05
Cre10.g430750	Cre16.g655316	64724.6	1.54501e-05
Cre06.g278229	Cre15.g641926	64762.6	1.5441e-05
Cre04.g211700	Cre04.g225150	64767.4	1.54399e-05
Cre06.g269100	Cre08.g362200	64842	1.54221e-05
Cre03.g172800	Cre14.g615224	64871.2	1.54152e-05
Cre03.g162701	Cre12.g507800	64886.8	1.54115e-05
Cre06.g293750	Cre17.g708750	65025.4	1.53786e-05
Cre10.g450500	Cre12.g553252	65055.2	1.53716e-05
Cre04.g212700	Cre17.g709900	65085	1.53645e-05
Cre02.g074150	Cre06.g298880	65133.8	1.5353e-05
Cre08.g364050	Cre08.g381050	65158.2	1.53473e-05
Cre12.g522400	Cre17.g720350	65195.2	1.53386e-05
Cre02.g112750	Cre07.g318551	65196.2	1.53383e-05
Cre03.g212977	Cre06.g281700	65212.6	1.53345e-05
Cre03.g144747	Cre17.g735550	65381.6	1.52948e-05
Cre16.g680588	Cre16.g684827	65384.4	1.52942e-05
Cre12.g550250	Cre14.g618250	65393.8	1.5292e-05
Cre03.g189000	Cre12.g558350	65426.6	1.52843e-05
Cre03.g177700	Cre10.g432250	65502.4	1.52666e-05
Cre06.g268600	Cre17.g715500	65508.4	1.52652e-05
Cre02.g075650	Cre17.g718100	65516.6	1.52633e-05
Cre05.g241634	Cre15.g643499	65544.4	1.52568e-05
Cre04.g220250	Cre07.g315550	65584.6	1.52475e-05
Cre07.g323000	Cre17.g704400	65610.2	1.52415e-05
Cre05.g242600	Cre07.g337100	65670.6	1.52275e-05
Cre02.g119800	Cre08.g372550	65715.2	1.52172e-05
Cre02.g110150	Cre03.g153000	65749	1.52094e-05
Cre03.g146267	Cre06.g295200	65822.8	1.51923e-05
Cre03.g162701	Cre06.g277400	65846.2	1.51869e-05
Cre02.g103450	Cre16.g690450	65850.2	1.5186e-05
Cre07.g351550	Cre17.g721400	65899.6	1.51746e-05
Cre01.g010750	Cre11.g479650	65949.4	1.51631e-05
Cre03.g193900	Cre17.g741700	65992.8	1.51532e-05
Cre17.g702451	Cre17.g709850	66080.4	1.51331e-05
Cre01.g008200	Cre07.g338200	66086.6	1.51317e-05
Cre12.g516050	Cre14.g610200	66130.8	1.51215e-05
Cre03.g160700	Cre16.g676150	66139.2	1.51196e-05
Cre03.g144424	Cre10.g428750	66173.2	1.51119e-05
Cre02.g119800	Cre06.g281750	66205.8	1.51044e-05
Cre12.g541777	Cre17.g747547	66222	1.51007e-05
Cre03.g144747	Cre17.g715653	66222.2	1.51007e-05
Cre01.g009575	Cre16.g680454	66225.8	1.50999e-05
Cre09.g399289	Cre17.g734548	66229.8	1.50989e-05
Cre09.g410450	Cre11.g467605	66266.4	1.50906e-05
Cre07.g316600	Cre07.g342250	66269.8	1.50898e-05
Cre12.g502700	Cre13.g582671	66294.2	1.50843e-05
Cre05.g242650	Cre08.g369976	66307.2	1.50813e-05
Cre08.g373346	Cre21.g752097	66331.2	1.50759e-05
Cre03.g200431	Cre16.g663200	66366	1.5068e-05
Cre10.g431450	Cre11.g481866	66366.8	1.50678e-05
Cre03.g179300	Cre14.g628800	66385.6	1.50635e-05
Cre03.g162701	Cre06.g250650	66395	1.50614e-05
Cre08.g373346	Cre10.g444000	66397.4	1.50608e-05
Cre09.g402350	Cre10.g455850	66418.8	1.5056e-05
Cre02.g112750	Cre03.g200500	66421	1.50555e-05
Cre06.g249050	Cre10.g437550	66446.6	1.50497e-05
Cre06.g249050	Cre13.g588900	66497.2	1.50382e-05
Cre09.g391353	Cre11.g469600	66527	1.50315e-05
Cre16.g667900	Cre17.g737850	66560.8	1.50239e-05
Cre03.g189000	Cre07.g343333	66623.4	1.50097e-05
Cre14.g630376	Cre18.g749397	66647.2	1.50044e-05
Cre06.g300600	Cre10.g446275	66652.6	1.50032e-05
Cre10.g421021	Cre17.g702750	66665.2	1.50003e-05
Cre01.g029450	Cre01.g034000	66700.8	1.49923e-05
Cre16.g654550	Cre16.g677750	66703	1.49918e-05
Cre09.g392542	Cre10.g431800	66821.6	1.49652e-05
Cre03.g144747	Cre16.g667800	66887.8	1.49504e-05
Cre03.g184600	Cre17.g697900	66889.8	1.495e-05
Cre04.g224600	Cre16.g669500	66890.6	1.49498e-05
Cre15.g643700	Cre16.g676309	66988.8	1.49279e-05
Cre03.g185950	Cre06.g305400	66999.6	1.49255e-05
Cre01.g010750	Cre02.g083900	67022	1.49205e-05
Cre01.g033900	Cre10.g452250	67031.4	1.49184e-05
Cre06.g270850	Cre12.g527150	67074.2	1.49089e-05
Cre09.g392542	Cre09.g408400	67074.4	1.49088e-05
Cre08.g361400	Cre14.g626300	67091.4	1.4905e-05
Cre03.g212641	Cre10.g439700	67118.2	1.48991e-05
Cre06.g278184	Cre12.g533500	67143.6	1.48935e-05
Cre03.g212977	Cre07.g334750	67176	1.48863e-05
Cre06.g285600	Cre16.g681351	67176.8	1.48861e-05
Cre05.g242600	Cre16.g653900	67220.2	1.48765e-05
Cre02.g103450	Cre07.g335650	67260.8	1.48675e-05
Cre06.g262800	Cre16.g694200	67349.8	1.48479e-05
Cre16.g667450	Cre16.g689600	67385.2	1.48401e-05
Cre03.g162701	Cre12.g485478	67390	1.4839e-05
Cre02.g103450	Cre12.g485000	67410.8	1.48344e-05
Cre03.g176651	Cre09.g397919	67427	1.48309e-05
Cre02.g100100	Cre08.g360500	67462.6	1.4823e-05
Cre12.g534450	Cre37.g759897	67481.6	1.48189e-05
Cre16.g679050	Cre16.g692585	67536	1.48069e-05
Cre12.g489000	Cre17.g715653	67544.4	1.48051e-05
Cre02.g074150	Cre06.g288908	67565.6	1.48004e-05
Cre06.g268600	Cre13.g567950	67587.8	1.47956e-05
Cre03.g149201	Cre16.g680790	67588.8	1.47954e-05
Cre02.g146629	Cre04.g227251	67609.6	1.47908e-05
Cre03.g184600	Cre12.g490500	67609.8	1.47908e-05
Cre10.g430750	Cre16.g681850	67652.8	1.47814e-05
Cre11.g478850	Cre16.g690750	67669.8	1.47776e-05
Cre12.g516050	Cre12.g550250	67672.8	1.4777e-05
Cre01.g034350	Cre01.g044250	67686.4	1.4774e-05
Cre02.g108350	Cre07.g346600	67708	1.47693e-05
Cre02.g146629	Cre09.g406750	67759	1.47582e-05
Cre06.g262800	Cre16.g657550	67766.4	1.47566e-05
Cre12.g516050	Cre12.g531400	67811.2	1.47468e-05
Cre03.g162701	Cre11.g481951	67811.6	1.47467e-05
Cre03.g149201	Cre03.g169100	67823.8	1.47441e-05
Cre03.g164650	Cre06.g278500	67827.4	1.47433e-05
Cre11.g467581	Cre16.g648451	67838.6	1.47409e-05
Cre12.g520850	Cre12.g560600	67855.4	1.47372e-05
Cre01.g051174	Cre17.g703400	67895.2	1.47286e-05
Cre03.g174150	Cre04.g222250	67968.6	1.47127e-05
Cre09.g399067	Cre12.g552300	68013.6	1.47029e-05
Cre08.g378800	Cre14.g630787	68034	1.46985e-05
Cre03.g162701	Cre10.g454951	68102	1.46839e-05
Cre12.g502650	Cre28.g757747	68129.2	1.4678e-05
Cre12.g541777	Cre13.g576400	68174.4	1.46683e-05
Cre03.g149350	Cre16.g668700	68175.2	1.46681e-05
Cre03.g183350	Cre13.g584901	68190.2	1.46649e-05
Cre17.g698233	Cre17.g726200	68218.6	1.46588e-05
Cre06.g293750	Cre12.g513700	68235.2	1.46552e-05
Cre03.g160700	Cre12.g498650	68252.6	1.46515e-05
Cre02.g075650	Cre12.g552050	68256.4	1.46506e-05
Cre03.g197350	Cre07.g328050	68297.8	1.46418e-05
Cre03.g149201	Cre12.g546900	68402.8	1.46193e-05
Cre10.g433350	Cre14.g625650	68414.4	1.46168e-05
Cre02.g083750	Cre07.g315100	68456.6	1.46078e-05
Cre12.g522400	Cre17.g738500	68464	1.46062e-05
Cre01.g048501	Cre05.g236550	68467.6	1.46054e-05
Cre03.g149201	Cre16.g652450	68475.6	1.46037e-05
Cre03.g193900	Cre17.g735650	68498.4	1.45989e-05
Cre03.g197350	Cre06.g259600	68506.2	1.45972e-05
Cre12.g550250	Cre16.g685613	68538.8	1.45903e-05
Cre06.g269100	Cre11.g467702	68550	1.45879e-05
Cre12.g489000	Cre13.g564700	68595.4	1.45782e-05
Cre07.g330050	Cre17.g706500	68655	1.45656e-05
Cre06.g264400	Cre12.g486350	68684.4	1.45593e-05
Cre02.g119800	Cre02.g145950	68724.4	1.45509e-05
Cre03.g158550	Cre06.g280800	68747.8	1.45459e-05
Cre03.g144747	Cre06.g296300	68761.2	1.45431e-05
Cre12.g541777	Cre17.g704850	68763.6	1.45426e-05
Cre02.g119800	Cre12.g551977	68892.6	1.45153e-05
Cre02.g091550	Cre09.g401100	68923.6	1.45088e-05
Cre02.g119800	Cre17.g746347	68968.6	1.44994e-05
Cre05.g242600	Cre06.g307350	68972.6	1.44985e-05
Cre07.g321200	Cre07.g331800	68986.4	1.44956e-05
Cre14.g612350	Cre15.g638750	68993.6	1.44941e-05
Cre03.g149201	Cre16.g659450	69012	1.44902e-05
Cre02.g085150	Cre16.g649466	69024	1.44877e-05
Cre02.g111200	Cre14.g611800	69052.2	1.44818e-05
Cre03.g197100	Cre07.g349850	69052.2	1.44818e-05
Cre03.g160700	Cre16.g658800	69065.2	1.44791e-05
Cre02.g103450	Cre02.g107800	69081	1.44758e-05
Cre08.g378800	Cre09.g395436	69086	1.44747e-05
Cre02.g111200	Cre11.g467711	69091.8	1.44735e-05
Cre02.g110550	Cre09.g409650	69093.2	1.44732e-05
Cre01.g003376	Cre06.g278249	69129.4	1.44656e-05
Cre03.g144747	Cre08.g376950	69130	1.44655e-05
Cre11.g475950	Cre13.g578950	69130	1.44655e-05
Cre09.g402350	Cre14.g618250	69133.8	1.44647e-05
Cre03.g160700	Cre07.g347000	69156.6	1.44599e-05
Cre03.g172800	Cre06.g267750	69180.8	1.44549e-05
Cre06.g269100	Cre09.g396250	69188.4	1.44533e-05
Cre03.g193900	Cre10.g463850	69192.2	1.44525e-05
Cre03.g183350	Cre04.g227750	69221.8	1.44463e-05
Cre02.g110150	Cre16.g664200	69233.2	1.44439e-05
Cre04.g228400	Cre05.g234500	69271.4	1.4436e-05
Cre14.g632176	Cre15.g636896	69271.4	1.4436e-05
Cre02.g109650	Cre06.g261000	69282.8	1.44336e-05
Cre05.g241634	Cre12.g546877	69347.8	1.44201e-05
Cre10.g464750	Cre14.g627150	69355.6	1.44184e-05
Cre02.g103450	Cre14.g617250	69367.4	1.4416e-05
Cre02.g101300	Cre02.g119450	69523.2	1.43837e-05
Cre12.g507500	Cre16.g684022	69538.8	1.43805e-05
Cre02.g074150	Cre09.g392319	69571	1.43738e-05
Cre06.g275550	Cre11.g467711	69571.2	1.43738e-05
Cre03.g193900	Cre16.g678650	69627.8	1.43621e-05
Cre09.g402350	Cre12.g547727	69655.4	1.43564e-05
Cre03.g174150	Cre09.g394700	69660	1.43554e-05
Cre03.g212977	Cre10.g462150	69740.4	1.43389e-05
Cre16.g654550	Cre17.g702800	69746	1.43377e-05
Cre03.g197100	Cre06.g282800	69826.6	1.43212e-05
Cre01.g003376	Cre01.g014100	69852.2	1.43159e-05
Cre09.g402350	Cre12.g551977	69860.6	1.43142e-05
Cre07.g349152	Cre17.g726983	69864	1.43135e-05
Cre11.g469400	Cre14.g618700	69864.8	1.43134e-05
Cre01.g025050	Cre07.g346650	69904.8	1.43052e-05
Cre03.g189000	Cre08.g365750	69909.4	1.43042e-05
Cre02.g110550	Cre12.g518400	69939.2	1.42981e-05
Cre03.g179000	Cre10.g442450	69943.6	1.42972e-05
Cre03.g200431	Cre17.g717900	69979	1.429e-05
Cre09.g386753	Cre13.g569050	69995	1.42867e-05
Cre02.g101300	Cre11.g479950	70003.6	1.4285e-05
Cre11.g475950	Cre13.g589167	70043	1.42769e-05
Cre01.g033900	Cre02.g114350	70075.8	1.42703e-05
Cre06.g275500	Cre17.g698550	70099.8	1.42654e-05
Cre01.g008200	Cre06.g276759	70126.6	1.42599e-05
Cre03.g184600	Cre07.g334851	70154.6	1.42542e-05
Cre12.g502678	Cre17.g711503	70158.8	1.42534e-05
Cre03.g149350	Cre16.g681400	70195.2	1.4246e-05
Cre11.g467581	Cre17.g716650	70218.8	1.42412e-05
Cre02.g101300	Cre12.g489350	70227.4	1.42395e-05
Cre06.g249050	Cre17.g724800	70275	1.42298e-05
Cre02.g111200	Cre16.g687450	70282.4	1.42283e-05
Cre10.g438850	Cre16.g687700	70298.4	1.42251e-05
Cre10.g429880	Cre10.g453750	70306.8	1.42234e-05
Cre02.g113450	Cre04.g228625	70356.8	1.42133e-05
Cre02.g103450	Cre06.g249900	70373.4	1.42099e-05
Cre01.g048501	Cre09.g395695	70401.8	1.42042e-05
Cre12.g550250	Cre15.g643499	70410.2	1.42025e-05
Cre12.g502678	Cre17.g735375	70491	1.41862e-05
Cre03.g162701	Cre17.g709600	70493.4	1.41857e-05
Cre06.g249050	Cre07.g328500	70513.4	1.41817e-05
Cre12.g485950	Cre16.g691900	70560.6	1.41722e-05
Cre05.g233551	Cre06.g293850	70569.4	1.41704e-05
Cre02.g111200	Cre03.g166550	70579	1.41685e-05
Cre16.g650400	Cre16.g659800	70615.2	1.41613e-05
Cre11.g467577	Cre16.g688600	70687.2	1.41468e-05
Cre07.g354500	Cre17.g709550	70723.6	1.41396e-05
Cre02.g119800	Cre10.g441250	70729.2	1.41384e-05
Cre09.g402350	Cre10.g419150	70737.2	1.41368e-05
Cre12.g503800	Cre17.g702200	70788.4	1.41266e-05
Cre09.g399289	Cre16.g676085	70849.8	1.41144e-05
Cre10.g450500	Cre11.g467850	70858.6	1.41126e-05
Cre08.g364400	Cre17.g734250	70880	1.41084e-05
Cre02.g103800	Cre03.g189850	70903.4	1.41037e-05
Cre03.g144747	Cre12.g536200	70904	1.41036e-05
Cre07.g331475	Cre12.g494600	70914.2	1.41015e-05
Cre02.g101500	Cre09.g397956	70947.8	1.40949e-05
Cre03.g146267	Cre03.g213089	70951	1.40942e-05
Cre06.g289900	Cre13.g565750	70966.2	1.40912e-05
Cre11.g481050	Cre16.g680454	71018.8	1.40808e-05
Cre03.g197100	Cre05.g239950	71051.6	1.40743e-05
Cre08.g364400	Cre12.g526701	71056.2	1.40734e-05
Cre02.g119800	Cre05.g237150	71061.4	1.40723e-05
Cre06.g266950	Cre07.g312300	71077.4	1.40692e-05
Cre03.g193900	Cre14.g613400	71103	1.40641e-05
Cre08.g378800	Cre13.g563450	71109	1.40629e-05
Cre03.g197100	Cre09.g415400	71113.8	1.4062e-05
Cre03.g152150	Cre04.g220350	71174	1.40501e-05
Cre07.g352600	Cre16.g691600	71180.2	1.40489e-05
Cre12.g502678	Cre12.g537611	71195.6	1.40458e-05
Cre03.g149350	Cre10.g448150	71206.2	1.40437e-05
Cre02.g110150	Cre09.g405250	71239	1.40373e-05
Cre03.g212641	Cre09.g391541	71296.8	1.40259e-05
Cre06.g275350	Cre17.g729350	71358.6	1.40137e-05
Cre02.g078700	Cre04.g215450	71463.4	1.39932e-05
Cre07.g316600	Cre12.g526750	71467.6	1.39924e-05
Cre12.g522400	Cre16.g658300	71486.2	1.39887e-05
Cre10.g455600	Cre13.g592350	71489.4	1.39881e-05
Cre12.g489000	Cre16.g654700	71514.4	1.39832e-05
Cre01.g043550	Cre02.g115450	71533.2	1.39795e-05
Cre10.g441300	Cre19.g750197	71534.6	1.39792e-05
Cre04.g213650	Cre04.g218700	71545.6	1.39771e-05
Cre03.g193900	Cre06.g278212	71565.4	1.39732e-05
Cre02.g101500	Cre16.g671450	71578.8	1.39706e-05
Cre02.g103450	Cre12.g511750	71579.4	1.39705e-05
Cre08.g361400	Cre15.g640750	71616.2	1.39633e-05
Cre16.g677382	Cre16.g684400	71620.4	1.39625e-05
Cre02.g083750	Cre10.g459200	71644.2	1.39579e-05
Cre03.g197700	Cre12.g561101	71674.4	1.3952e-05
Cre09.g402350	Cre17.g729000	71687.2	1.39495e-05
Cre12.g489000	Cre13.g607800	71701.2	1.39468e-05
Cre01.g033900	Cre14.g615550	71749.4	1.39374e-05
Cre03.g185950	Cre17.g731500	71763.8	1.39346e-05
Cre12.g489000	Cre12.g536650	71815	1.39247e-05
Cre02.g111200	Cre14.g626800	72028	1.38835e-05
Cre03.g179000	Cre16.g674000	72102.8	1.38691e-05
Cre02.g100100	Cre03.g144031	72115	1.38667e-05
Cre02.g094150	Cre03.g158500	72160.6	1.3858e-05
Cre12.g550250	Cre17.g741700	72170	1.38562e-05
Cre03.g160700	Cre09.g390450	72182.2	1.38538e-05
Cre07.g353555	Cre09.g388467	72190.8	1.38522e-05
Cre06.g266850	Cre10.g466950	72229	1.38449e-05
Cre03.g144747	Cre14.g611400	72240.6	1.38426e-05
Cre07.g332250	Cre09.g408000	72315.6	1.38283e-05
Cre03.g153050	Cre07.g325718	72324.8	1.38265e-05
Cre02.g109650	Cre03.g168950	72382.6	1.38155e-05
Cre06.g266850	Cre16.g647901	72459.6	1.38008e-05
Cre02.g103450	Cre09.g399701	72466.2	1.37995e-05
Cre03.g212977	Cre16.g674291	72468.8	1.3799e-05
Cre08.g375400	Cre12.g511650	72485.8	1.37958e-05
Cre06.g249050	Cre06.g281200	72504.8	1.37922e-05
Cre03.g149201	Cre09.g397660	72519.4	1.37894e-05
Cre02.g103450	Cre03.g171800	72599.2	1.37743e-05
Cre02.g074150	Cre11.g469750	72635.4	1.37674e-05
Cre04.g220250	Cre06.g285001	72639.4	1.37666e-05
Cre01.g052300	Cre05.g236501	72694.2	1.37563e-05
Cre02.g091550	Cre09.g406650	72709.8	1.37533e-05
Cre02.g085150	Cre02.g141800	72716.8	1.3752e-05
Cre09.g399289	Cre16.g676421	72732.4	1.3749e-05
Cre02.g146629	Cre16.g676309	72754.2	1.37449e-05
Cre10.g448700	Cre12.g559850	72769.6	1.3742e-05
Cre03.g152150	Cre13.g567650	72805.2	1.37353e-05
Cre03.g149201	Cre13.g582650	72808.6	1.37346e-05
Cre07.g344668	Cre10.g434900	72818.8	1.37327e-05
Cre06.g285600	Cre13.g566550	72873.2	1.37225e-05
Cre05.g241634	Cre14.g608900	72880.6	1.37211e-05
Cre10.g450500	Cre11.g467563	72926.8	1.37124e-05
Cre04.g218400	Cre17.g722350	72969.2	1.37044e-05
Cre09.g392300	Cre13.g591250	72970.2	1.37042e-05
Cre03.g200431	Cre05.g238200	73062.8	1.36869e-05
Cre03.g210625	Cre12.g489450	73102.2	1.36795e-05
Cre12.g550250	Cre13.g570300	73139.8	1.36724e-05
Cre02.g101500	Cre16.g676050	73194	1.36623e-05
Cre02.g111200	Cre10.g421650	73257.4	1.36505e-05
Cre03.g146267	Cre05.g234642	73275	1.36472e-05
Cre03.g193900	Cre07.g328500	73302.2	1.36422e-05
Cre16.g650400	Cre16.g651700	73328.8	1.36372e-05
Cre06.g310500	Cre14.g632000	73348	1.36336e-05
Cre02.g101500	Cre02.g119651	73355.6	1.36322e-05
Cre02.g103450	Cre16.g686734	73390.4	1.36258e-05
Cre02.g109683	Cre07.g335550	73423.2	1.36197e-05
Cre02.g111200	Cre07.g355150	73447.4	1.36152e-05
Cre09.g392300	Cre16.g678450	73509.2	1.36037e-05
Cre06.g275500	Cre09.g413425	73545.2	1.35971e-05
Cre12.g541777	Cre17.g734564	73557.2	1.35949e-05
Cre03.g193900	Cre08.g358100	73590.8	1.35887e-05
Cre01.g010750	Cre06.g306650	73594.2	1.3588e-05
Cre03.g177700	Cre17.g719600	73600.6	1.35868e-05
Cre02.g083750	Cre06.g282050	73624.6	1.35824e-05
Cre02.g089200	Cre08.g378700	73640.4	1.35795e-05
Cre03.g163200	Cre12.g507350	73648.4	1.3578e-05
Cre01.g043550	Cre10.g459650	73666.2	1.35747e-05
Cre13.g581150	Cre17.g704750	73675.2	1.35731e-05
Cre09.g402350	Cre11.g467637	73740.8	1.3561e-05
Cre01.g003376	Cre05.g247300	73745.4	1.35602e-05
Cre07.g330050	Cre07.g332450	73772.6	1.35552e-05
Cre08.g378800	Cre12.g554100	73783.4	1.35532e-05
Cre04.g221950	Cre09.g407450	73800	1.35501e-05
Cre02.g100100	Cre06.g302700	73810.4	1.35482e-05
Cre03.g149350	Cre10.g445000	73837.6	1.35432e-05
Cre05.g241634	Cre12.g552827	73882.6	1.3535e-05
Cre03.g152150	Cre17.g698000	73894.2	1.35329e-05
Cre02.g101850	Cre05.g242300	73917	1.35287e-05
Cre06.g278184	Cre10.g446500	73932.6	1.35258e-05
Cre03.g197350	Cre13.g569275	73958.6	1.35211e-05
Cre03.g189000	Cre06.g281750	73992	1.3515e-05
Cre15.g635100	Cre16.g676537	74011.6	1.35114e-05
Cre01.g004600	Cre14.g613100	74023.2	1.35093e-05
Cre16.g668200	Cre16.g684250	74070.2	1.35007e-05
Cre03.g197700	Cre14.g610050	74097.8	1.34957e-05
Cre01.g033900	Cre10.g458350	74124.4	1.34908e-05
Cre09.g390430	Cre18.g749997	74168.8	1.34828e-05
Cre06.g278184	Cre08.g358650	74179	1.34809e-05
Cre05.g241634	Cre11.g481093	74179.2	1.34809e-05
Cre09.g392300	Cre16.g690300	74194.4	1.34781e-05
Cre12.g556400	Cre16.g671500	74215	1.34744e-05
Cre08.g373346	Cre09.g413500	74217.2	1.3474e-05
Cre01.g033900	Cre09.g406448	74227.2	1.34722e-05
Cre02.g091550	Cre02.g113900	74247.4	1.34685e-05
Cre06.g262800	Cre07.g312850	74262.4	1.34658e-05
Cre02.g094150	Cre14.g622750	74270.8	1.34642e-05
Cre05.g241634	Cre07.g336800	74292.6	1.34603e-05
Cre14.g632176	Cre17.g721650	74294.4	1.346e-05
Cre03.g193400	Cre09.g391875	74297	1.34595e-05
Cre10.g455600	Cre16.g673393	74386.2	1.34434e-05
Cre14.g621172	Cre16.g689001	74411.8	1.34387e-05
Cre02.g119800	Cre03.g199350	74417.6	1.34377e-05
Cre03.g144424	Cre17.g727650	74425.6	1.34362e-05
Cre04.g218400	Cre16.g695550	74466.8	1.34288e-05
Cre03.g152150	Cre06.g261300	74480.8	1.34263e-05
Cre02.g103450	Cre02.g147750	74481.6	1.34261e-05
Cre01.g010750	Cre01.g029000	74503.2	1.34222e-05
Cre12.g557300	Cre17.g696950	74520.6	1.34191e-05
Cre06.g249050	Cre07.g355250	74537.4	1.34161e-05
Cre03.g174200	Cre13.g582900	74549.6	1.34139e-05
Cre04.g213650	Cre07.g331650	74619.8	1.34013e-05
Cre03.g185950	Cre04.g224250	74632	1.33991e-05
Cre06.g269100	Cre14.g613700	74659.2	1.33942e-05
Cre03.g172800	Cre06.g257550	74671	1.33921e-05
Cre06.g278136	Cre14.g627000	74678.4	1.33908e-05
Cre07.g345350	Cre07.g356200	74679.8	1.33905e-05
Cre02.g087600	Cre11.g467604	74731.4	1.33813e-05
Cre02.g103800	Cre04.g230438	74768.2	1.33747e-05
Cre06.g249050	Cre06.g311250	74814	1.33665e-05
Cre02.g109650	Cre06.g268600	74818.2	1.33657e-05
Cre06.g289900	Cre14.g628050	74825.4	1.33644e-05
Cre01.g035150	Cre13.g589150	74831.4	1.33634e-05
Cre02.g103800	Cre12.g514600	74857.2	1.33588e-05
Cre03.g189000	Cre13.g591750	74931.6	1.33455e-05
Cre14.g614750	Cre17.g733850	74955.2	1.33413e-05
Cre09.g402350	Cre12.g561300	75009	1.33317e-05
Cre08.g385350	Cre17.g716700	75090	1.33174e-05
Cre03.g152150	Cre09.g392500	75150.6	1.33066e-05
Cre03.g158550	Cre16.g692750	75162.6	1.33045e-05
Cre03.g162701	Cre03.g177300	75163	1.33044e-05
Cre06.g275500	Cre06.g305150	75163.6	1.33043e-05
Cre03.g193900	Cre06.g281766	75184.2	1.33007e-05
Cre02.g103450	Cre06.g305400	75189.8	1.32997e-05
Cre06.g285600	Cre17.g710700	75223	1.32938e-05
Cre09.g399552	Cre10.g452800	75254.4	1.32883e-05
Cre02.g103800	Cre04.g212650	75333.8	1.32743e-05
Cre08.g373346	Cre16.g662702	75355	1.32705e-05
Cre06.g255450	Cre12.g525450	75359.8	1.32697e-05
Cre03.g152150	Cre07.g344900	75402.2	1.32622e-05
Cre07.g335150	Cre17.g716650	75402.6	1.32621e-05
Cre06.g305850	Cre12.g486208	75432	1.3257e-05
Cre07.g335150	Cre09.g394400	75461.6	1.32518e-05
Cre03.g193900	Cre17.g729000	75493.2	1.32462e-05
Cre06.g253250	Cre10.g436800	75520.8	1.32414e-05
Cre04.g224600	Cre10.g432450	75525.4	1.32406e-05
Cre06.g297150	Cre10.g419300	75602.6	1.32271e-05
Cre03.g152150	Cre06.g281900	75605.6	1.32265e-05
Cre03.g212977	Cre06.g260450	75711.4	1.32081e-05
Cre03.g184151	Cre08.g367050	75714.2	1.32076e-05
Cre09.g389750	Cre09.g391023	75749	1.32015e-05
Cre07.g321200	Cre09.g397250	75753.4	1.32007e-05
Cre03.g149400	Cre17.g697000	75758	1.31999e-05
Cre09.g397475	Cre13.g567000	75788.6	1.31946e-05
Cre12.g516050	Cre13.g588900	75892	1.31766e-05
Cre05.g241634	Cre16.g665950	75897	1.31758e-05
Cre07.g349152	Cre12.g518400	75912.2	1.31731e-05
Cre03.g172800	Cre03.g177300	75927.4	1.31705e-05
Cre03.g144747	Cre17.g728600	75975	1.31622e-05
Cre02.g083750	Cre12.g547200	76038.4	1.31512e-05
Cre10.g436800	Cre16.g677050	76049.8	1.31493e-05
Cre06.g261450	Cre16.g684800	76079.8	1.31441e-05
Cre07.g318050	Cre14.g634150	76087.2	1.31428e-05
Cre08.g364400	Cre16.g673953	76099.2	1.31407e-05
Cre03.g152150	Cre16.g675602	76116	1.31378e-05
Cre03.g174200	Cre06.g250500	76122.8	1.31367e-05
Cre03.g172800	Cre06.g273750	76315.2	1.31035e-05
Cre04.g220250	Cre12.g526701	76332.2	1.31006e-05
Cre02.g103450	Cre12.g555000	76338.2	1.30996e-05
Cre03.g184600	Cre06.g251900	76395.8	1.30897e-05
Cre10.g450500	Cre10.g450550	76411.2	1.30871e-05
Cre06.g310500	Cre13.g583050	76460.8	1.30786e-05
Cre06.g268600	Cre07.g325500	76476	1.3076e-05
Cre03.g144424	Cre13.g606850	76510.2	1.30702e-05
Cre06.g253250	Cre08.g382400	76582	1.30579e-05
Cre03.g184600	Cre12.g530850	76589.8	1.30566e-05
Cre04.g218050	Cre12.g488351	76595	1.30557e-05
Cre01.g033900	Cre18.g748297	76613	1.30526e-05
Cre06.g278136	Cre12.g541150	76630	1.30497e-05
Cre16.g667900	Cre16.g672500	76676.4	1.30418e-05
Cre02.g103450	Cre16.g678350	76693	1.3039e-05
Cre07.g330050	Cre12.g542450	76702.2	1.30374e-05
Cre07.g335150	Cre09.g415500	76707.8	1.30365e-05
Cre04.g218400	Cre09.g395436	76714	1.30354e-05
Cre12.g517451	Cre12.g533500	76764	1.30269e-05
Cre03.g162701	Cre07.g313400	76769.8	1.3026e-05
Cre06.g266950	Cre09.g393321	76847.8	1.30127e-05
Cre03.g144424	Cre17.g697450	76889.6	1.30057e-05
Cre06.g305850	Cre14.g626466	76930.6	1.29987e-05
Cre10.g464750	Cre37.g759897	76944.8	1.29963e-05
Cre16.g649433	Cre17.g741450	77008.8	1.29855e-05
Cre01.g034350	Cre02.g104250	77043.2	1.29797e-05
Cre02.g100100	Cre12.g529301	77082.2	1.29732e-05
Cre06.g278181	Cre08.g382400	77109	1.29687e-05
Cre02.g119800	Cre03.g161050	77131.4	1.29649e-05
Cre06.g249050	Cre06.g278212	77190.2	1.2955e-05
Cre12.g520650	Cre17.g728150	77231.8	1.2948e-05
Cre06.g275550	Cre14.g629429	77288.8	1.29385e-05
Cre01.g034350	Cre16.g673281	77296.2	1.29372e-05
Cre12.g538550	Cre16.g668300	77373.8	1.29243e-05
Cre13.g573000	Cre13.g592300	77391.2	1.29214e-05
Cre03.g200431	Cre16.g649350	77465	1.29091e-05
Cre09.g387150	Cre11.g467669	77468.6	1.29085e-05
Cre07.g332250	Cre12.g489700	77486.4	1.29055e-05
Cre03.g160700	Cre09.g388838	77522.2	1.28995e-05
Cre03.g174150	Cre10.g462300	77532.2	1.28979e-05
Cre08.g378800	Cre09.g400590	77532.4	1.28978e-05
Cre03.g180800	Cre06.g297450	77549	1.28951e-05
Cre03.g144747	Cre17.g717900	77638.4	1.28802e-05
Cre02.g119800	Cre08.g362500	77653.2	1.28778e-05
Cre01.g034350	Cre10.g466500	77710.8	1.28682e-05
Cre04.g212700	Cre09.g404950	77749.2	1.28619e-05
Cre08.g361400	Cre10.g467200	77766.8	1.2859e-05
Cre17.g738632	Cre17.g745097	77778.6	1.2857e-05
Cre06.g293750	Cre07.g316850	77789.2	1.28553e-05
Cre02.g084550	Cre12.g536350	77805	1.28526e-05
Cre14.g617151	Cre16.g689001	77808.6	1.2852e-05
Cre08.g364050	Cre09.g409350	77816.4	1.28508e-05
Cre16.g654550	Cre17.g702950	77834	1.28479e-05
Cre10.g453500	Cre13.g568550	77834.8	1.28477e-05
Cre07.g344668	Cre23.g754647	77839	1.2847e-05
Cre04.g213650	Cre12.g498850	77907.6	1.28357e-05
Cre07.g354500	Cre13.g583400	77954.2	1.2828e-05
Cre04.g212700	Cre12.g544450	77963.2	1.28266e-05
Cre04.g215450	Cre17.g713200	77975	1.28246e-05
Cre03.g197100	Cre17.g697650	78022.2	1.28169e-05
Cre12.g538801	Cre17.g729400	78144	1.27969e-05
Cre06.g250950	Cre07.g342250	78147	1.27964e-05
Cre03.g174150	Cre14.g613150	78164.4	1.27935e-05
Cre03.g193900	Cre07.g355200	78177	1.27915e-05
Cre03.g185950	Cre09.g386736	78194.6	1.27886e-05
Cre02.g108350	Cre06.g282800	78195.4	1.27885e-05
Cre12.g541777	Cre16.g686286	78220	1.27845e-05
Cre06.g256200	Cre06.g268228	78220.6	1.27844e-05
Cre03.g149350	Cre08.g377500	78227.8	1.27832e-05
Cre06.g278184	Cre13.g564050	78228.2	1.27831e-05
Cre13.g573000	Cre13.g581900	78246.6	1.27801e-05
Cre07.g335150	Cre09.g394621	78339.6	1.27649e-05
Cre14.g612350	Cre17.g734660	78344.4	1.27642e-05
Cre04.g218050	Cre11.g467679	78352.2	1.27629e-05
Cre03.g200431	Cre08.g384355	78352.4	1.27629e-05
Cre03.g197350	Cre12.g547200	78365.6	1.27607e-05
Cre04.g221950	Cre16.g681657	78384.6	1.27576e-05
Cre07.g344668	Cre11.g469800	78403.4	1.27545e-05
Cre03.g152150	Cre16.g670973	78404.8	1.27543e-05
Cre05.g242600	Cre10.g431350	78406	1.27541e-05
Cre03.g144747	Cre09.g409901	78422	1.27515e-05
Cre12.g502650	Cre12.g502678	78439.4	1.27487e-05
Cre11.g469400	Cre12.g514850	78466.6	1.27443e-05
Cre04.g221900	Cre06.g263250	78515.4	1.27364e-05
Cre01.g052300	Cre16.g676400	78518.6	1.27358e-05
Cre06.g269100	Cre08.g375550	78580.2	1.27259e-05
Cre03.g209953	Cre12.g516800	78585.8	1.27249e-05
Cre01.g033900	Cre01.g049200	78646.2	1.27152e-05
Cre07.g331475	Cre12.g525200	78687.6	1.27085e-05
Cre07.g316600	Cre11.g480900	78710.2	1.27048e-05
Cre16.g675246	Cre17.g720550	78721	1.27031e-05
Cre04.g220250	Cre12.g496550	78749.6	1.26985e-05
Cre09.g399552	Cre10.g426050	78762.2	1.26964e-05
Cre02.g103450	Cre16.g665850	78776.4	1.26942e-05
Cre06.g305850	Cre16.g680950	78783.8	1.2693e-05
Cre05.g242650	Cre06.g264400	78809.8	1.26888e-05
Cre06.g249050	Cre12.g516050	78815	1.26879e-05
Cre07.g329650	Cre09.g416300	78816	1.26878e-05
Cre02.g079200	Cre03.g195850	78819.2	1.26873e-05
Cre14.g631750	Cre16.g650450	78884.8	1.26767e-05
Cre03.g148250	Cre06.g283500	78942.4	1.26675e-05
Cre03.g179000	Cre03.g195700	78950	1.26662e-05
Cre02.g119800	Cre03.g145807	78953.2	1.26657e-05
Cre01.g048501	Cre07.g342600	78977.2	1.26619e-05
Cre02.g100100	Cre13.g573750	78988.4	1.26601e-05
Cre03.g193900	Cre16.g688190	79028.8	1.26536e-05
Cre03.g149201	Cre06.g266250	79066.4	1.26476e-05
Cre08.g378800	Cre11.g467758	79067	1.26475e-05
Cre16.g668200	Cre17.g723150	79089	1.2644e-05
Cre06.g249050	Cre06.g266550	79126.8	1.26379e-05
Cre02.g084550	Cre09.g389250	79141.6	1.26356e-05
Cre07.g323000	Cre16.g689050	79173.8	1.26304e-05
Cre12.g489000	Cre17.g714800	79182.4	1.26291e-05
Cre05.g241634	Cre09.g412175	79236.2	1.26205e-05
Cre02.g075650	Cre02.g145450	79253.2	1.26178e-05
Cre02.g101300	Cre13.g579734	79271	1.2615e-05
Cre17.g709800	Cre17.g737300	79283	1.2613e-05
Cre02.g110550	Cre06.g303483	79340	1.2604e-05
Cre12.g520650	Cre16.g675301	79342.6	1.26036e-05
Cre09.g390023	Cre12.g486600	79343.2	1.26035e-05
Cre06.g269100	Cre16.g673650	79346.6	1.26029e-05
Cre03.g185950	Cre14.g624900	79349	1.26026e-05
Cre06.g278229	Cre07.g351825	79417.6	1.25917e-05
Cre03.g179000	Cre13.g580200	79462.6	1.25845e-05
Cre02.g101500	Cre07.g334400	79468.6	1.25836e-05
Cre07.g351550	Cre12.g490500	79474.8	1.25826e-05
Cre03.g193900	Cre18.g749747	79486.8	1.25807e-05
Cre11.g467678	Cre16.g666334	79502.2	1.25783e-05
Cre06.g278184	Cre10.g450254	79536.8	1.25728e-05
Cre07.g344668	Cre12.g521950	79546.4	1.25713e-05
Cre02.g103450	Cre17.g732150	79579	1.25661e-05
Cre06.g283200	Cre13.g565260	79588.8	1.25646e-05
Cre06.g250950	Cre09.g392692	79611.8	1.2561e-05
Cre08.g371052	Cre12.g544662	79637	1.2557e-05
Cre02.g119800	Cre07.g351450	79766.8	1.25365e-05
Cre03.g197350	Cre09.g388208	79828.4	1.25269e-05
Cre02.g074150	Cre06.g299900	79855.2	1.25227e-05
Cre02.g075650	Cre13.g566700	79887.8	1.25176e-05
Cre12.g502678	Cre16.g691202	79926.4	1.25115e-05
Cre01.g003376	Cre01.g034950	79973.2	1.25042e-05
Cre06.g250950	Cre10.g461050	80001.8	1.24997e-05
Cre04.g213650	Cre14.g631250	80002.6	1.24996e-05
Cre03.g144747	Cre13.g607800	80025	1.24961e-05
Cre03.g179000	Cre17.g732650	80049.2	1.24923e-05
Cre07.g340450	Cre10.g433300	80142.4	1.24778e-05
Cre02.g094150	Cre10.g456300	80162	1.24747e-05
Cre08.g371052	Cre09.g391500	80164.4	1.24744e-05
Cre08.g358534	Cre12.g503600	80195.8	1.24695e-05
Cre09.g400441	Cre11.g468075	80228	1.24645e-05
Cre12.g550250	Cre17.g705150	80229.4	1.24643e-05
Cre09.g402350	Cre12.g486750	80248.8	1.24612e-05
Cre12.g550250	Cre17.g721200	80273.6	1.24574e-05
Cre05.g241634	Cre17.g716251	80289.4	1.24549e-05
Cre08.g383000	Cre09.g399150	80293.4	1.24543e-05
Cre06.g310500	Cre14.g609600	80309.2	1.24519e-05
Cre05.g241634	Cre16.g694206	80356.8	1.24445e-05
Cre03.g177700	Cre06.g276750	80374	1.24418e-05
Cre02.g074150	Cre09.g404050	80392.4	1.2439e-05
Cre04.g211700	Cre09.g387578	80398.8	1.2438e-05
Cre06.g284000	Cre14.g608100	80401.6	1.24376e-05
Cre03.g189000	Cre09.g402304	80459.8	1.24286e-05
Cre02.g078700	Cre02.g089350	80486.2	1.24245e-05
Cre02.g085150	Cre12.g492750	80532	1.24174e-05
Cre02.g078831	Cre16.g689647	80549.4	1.24147e-05
Cre03.g164650	Cre05.g244150	80554.8	1.24139e-05
Cre06.g269100	Cre12.g495050	80561.4	1.24129e-05
Cre03.g193900	Cre16.g648400	80661	1.23976e-05
Cre10.g438850	Cre15.g634750	80685	1.23939e-05
Cre09.g399289	Cre12.g553400	80688.4	1.23934e-05
Cre12.g516050	Cre17.g724000	80702.6	1.23912e-05
Cre06.g278229	Cre12.g548500	80719	1.23887e-05
Cre03.g212977	Cre07.g325714	80737	1.23859e-05
Cre08.g358532	Cre16.g668400	80740.8	1.23853e-05
Cre02.g103450	Cre16.g679700	80757.2	1.23828e-05
Cre08.g385350	Cre12.g546550	80759	1.23825e-05
Cre06.g262800	Cre06.g285350	80846	1.23692e-05
Cre06.g289900	Cre12.g520700	80865	1.23663e-05
Cre10.g455600	Cre17.g715801	80873.2	1.2365e-05
Cre14.g612100	Cre17.g734350	80887.6	1.23628e-05
Cre06.g278136	Cre12.g498100	80895.2	1.23617e-05
Cre02.g119800	Cre07.g325716	80905.2	1.23601e-05
Cre05.g242600	Cre13.g586450	80906.4	1.236e-05
Cre02.g101300	Cre16.g677877	80910.2	1.23594e-05
Cre16.g673250	Cre16.g677850	80915.4	1.23586e-05
Cre03.g160700	Cre16.g659200	80961.4	1.23516e-05
Cre10.g429880	Cre17.g711450	80995.6	1.23463e-05
Cre06.g278184	Cre06.g286250	80997.8	1.2346e-05
Cre03.g180800	Cre06.g295150	81007.4	1.23446e-05
Cre01.g051174	Cre14.g616301	81014.6	1.23435e-05
Cre02.g119800	Cre16.g688190	81017.4	1.2343e-05
Cre07.g354500	Cre09.g388319	81036.2	1.23402e-05
Cre10.g450500	Cre10.g456150	81041.4	1.23394e-05
Cre16.g650400	Cre17.g742132	81043.4	1.23391e-05
Cre03.g152150	Cre13.g581600	81043.6	1.2339e-05
Cre05.g241634	Cre09.g390875	81050.4	1.2338e-05
Cre09.g400441	Cre13.g585651	81081.8	1.23332e-05
Cre02.g119800	Cre08.g378100	81097.2	1.23309e-05
Cre11.g475950	Cre17.g708850	81105.4	1.23296e-05
Cre03.g200431	Cre17.g734628	81121.8	1.23271e-05
Cre16.g650400	Cre40.g760247	81150	1.23229e-05
Cre07.g330050	Cre10.g424500	81165	1.23206e-05
Cre03.g177700	Cre12.g534450	81240.6	1.23091e-05
Cre07.g349152	Cre16.g685700	81285.6	1.23023e-05
Cre01.g034350	Cre03.g200500	81324.6	1.22964e-05
Cre07.g316600	Cre12.g509300	81375	1.22888e-05
Cre06.g275350	Cre14.g611900	81376.2	1.22886e-05
Cre11.g481050	Cre14.g616650	81431.2	1.22803e-05
Cre06.g255450	Cre08.g362200	81479	1.22731e-05
Cre01.g008200	Cre10.g462700	81548.6	1.22626e-05
Cre01.g034350	Cre10.g465763	81592.2	1.22561e-05
[truncated: 1,046,576+ more rows]

## Sheet: Suppl Table 4
Supplementary Table 4: Top 10 predicted regulators of qE genes in the consensus GRN. Regulation strength was calculated as inverse of the edge rank in the consensus network. no_GOI: Number of predicted target genes in th the respective gene set.
ID5_5	index	Gene	strength	no_GOI	Family
Cre03.g212977	1	Cre03.g212977	4.98503e-05	2	TAZ
Cre09.g399552	2	LCR1	1.37588e-05	2	MYB_related
Cre02.g144800	3	LCI8	1.14283e-05	4	GNAT
Cre07.g341800	4	CGL107	1.06567e-05	5	CCAAT
Cre17.g745697	5	QER4	1.04193e-05	5	CPP
Cre02.g145550	6	QER5	9.81502e-06	3	TRAF
Cre13.g567250	7	QER6	9.41125e-06	4	C2H2
Cre06.g283200	8	Cre06.g283200	9.07796e-06	4	SET
Cre01.g000050	9	RWP14	8.92755e-06	4	Nin-like
Cre17.g702650	10	QER2	8.52762e-06	4	HMG

## Sheet: Suppl Table 5
Supplementary Table 5: Edge list representation of the PHOT GRN with importance score from GENIE 3 (ref. 68) as edge attributes.
from	to	weight
Cre12.g522400	Cre16.g679350	0.0533668
Cre02.g110550	Cre07.g339300	0.0517049
Cre17.g729750	Cre03.g195600	0.0508687
Cre03.g162701	Cre13.g578700	0.0503396
Cre17.g729750	Cre11.g467793	0.0500705
Cre03.g189850	Cre12.g523340	0.0478893
Cre02.g101500	Cre12.g554528	0.0476167
Cre08.g361400	Cre16.g669650	0.0470737
Cre02.g145550	Cre06.g281563	0.0459206
Cre16.g673250	Cre01.g042750	0.0455357
Cre07.g352600	Cre07.g357750	0.0449272
Cre08.g361400	Cre08.g380700	0.0448379
Cre04.g228400	Cre06.g278182	0.044533
Cre01.g010750	Cre02.g110550	0.0439143
Cre02.g101500	Cre14.g624201	0.0436147
Cre05.g233551	Cre08.g370050	0.0432792
Cre16.g675700	Cre05.g243450	0.042905
Cre16.g674890	Cre10.g422800	0.0419402
Cre02.g101500	Cre12.g493300	0.041934
Cre11.g467581	Cre12.g554528	0.0419222
Cre01.g010750	Cre04.g225450	0.0418717
Cre02.g101500	Cre08.g361100	0.041741
Cre02.g078831	Cre02.g146850	0.041737
Cre07.g340450	Cre02.g101500	0.0415533
Cre08.g361400	Cre05.g233350	0.0415279
Cre11.g467581	Cre13.g603250	0.0415275
Cre05.g238250	Cre01.g033500	0.0413949
Cre08.g361400	Cre03.g178650	0.041384
Cre12.g522400	Cre16.g651000	0.0408166
Cre05.g238250	Cre17.g708800	0.0408111
Cre02.g078831	Cre12.g522400	0.0406579
Cre12.g517451	Cre14.g629800	0.0403964
Cre16.g673250	Cre02.g145450	0.040235
Cre05.g238250	Cre09.g403450	0.0399577
Cre02.g091550	Cre16.g647700	0.039927
Cre08.g361400	Cre04.g214350	0.0399119
Cre07.g329650	Cre10.g456851	0.0397757
Cre12.g522400	Cre01.g019450	0.0395411
Cre06.g261450	Cre12.g537550	0.038828
Cre01.g010750	Cre10.g442300	0.0387946
Cre02.g101500	Cre08.g359450	0.0386602
Cre08.g361400	Cre12.g548702	0.0386427
Cre10.g464750	Cre12.g499400	0.0384965
Cre05.g233551	Cre12.g537550	0.0384342
Cre08.g361400	Cre11.g483250	0.0383307
Cre10.g418600	Cre13.g565290	0.0383077
Cre08.g361400	Cre12.g554528	0.0382636
Cre02.g078831	Cre09.g398900	0.0381576
Cre07.g340450	Cre01.g033500	0.0377868
Cre16.g675700	Cre05.g236550	0.0377344
Cre16.g673250	Cre03.g204500	0.0375633
Cre16.g673250	Cre16.g679350	0.0374761
Cre16.g675700	Cre09.g393395	0.037239
Cre08.g361400	Cre14.g613100	0.0372206
Cre08.g361400	Cre14.g613200	0.0372012
Cre01.g008200	Cre05.g243450	0.0371451
Cre08.g361400	Cre06.g278146	0.0370808
Cre05.g238250	Cre11.g476750	0.0370081
Cre08.g361400	Cre13.g603250	0.0368858
Cre01.g014050	Cre07.g339104	0.0368549
Cre17.g696300	Cre01.g004350	0.0368304
Cre02.g101500	Cre08.g380800	0.0368207
Cre03.g197100	Cre03.g162100	0.0368001
Cre02.g101500	Cre16.g684150	0.0367714
Cre16.g662350	Cre09.g400312	0.0367284
Cre02.g101500	Cre11.g467581	0.0366994
Cre02.g110550	Cre14.g611350	0.0365713
Cre05.g238250	Cre02.g115950	0.0365498
Cre16.g671900	Cre03.g202339	0.0365426
Cre11.g467581	Cre16.g675400	0.0363177
Cre08.g361400	Cre03.g155501	0.0361834
Cre07.g329650	Cre03.g145287	0.0360177
Cre06.g254650	Cre17.g710950	0.035877
Cre11.g467581	Cre10.g465200	0.0358439
Cre11.g467581	Cre10.g422800	0.0357281
Cre02.g078831	Cre16.g695450	0.0356992
Cre16.g675700	Cre16.g695450	0.0356803
Cre16.g673250	Cre07.g346450	0.0356604
Cre02.g101500	Cre13.g603250	0.0356465
Cre05.g233551	Cre03.g196550	0.035591
Cre11.g467581	Cre12.g548702	0.0355873
Cre02.g101150	Cre14.g620050	0.0352663
Cre01.g008200	Cre06.g272200	0.0350497
Cre16.g674890	Cre12.g552851	0.0349722
Cre07.g319701	Cre12.g521150	0.0349
Cre04.g221900	Cre17.g720000	0.0347575
Cre01.g043550	Cre06.g278147	0.0347454
Cre12.g522400	Cre04.g226550	0.0347281
Cre12.g522400	Cre06.g311250	0.0347069
Cre03.g162701	Cre12.g496500	0.0346867
Cre10.g418600	Cre02.g146850	0.0344408
Cre08.g361400	Cre08.g363874	0.0341061
Cre06.g275350	Cre12.g534050	0.0340863
Cre02.g096300	Cre05.g243353	0.0340403
Cre02.g101500	Cre01.g033500	0.0339679
Cre04.g228400	Cre10.g466700	0.0339532
Cre14.g630376	Cre03.g184800	0.0339306
Cre06.g255450	Cre17.g720000	0.0338569
Cre02.g078831	Cre09.g394200	0.0338345
Cre07.g329650	Cre09.g398900	0.0338282
Cre01.g010750	Cre12.g548651	0.0337927
Cre02.g101850	Cre14.g632700	0.0337563
Cre06.g305850	Cre07.g343400	0.033749
Cre10.g431450	Cre11.g467669	0.0335379
Cre06.g254650	Cre12.g559554	0.0334189
Cre04.g228400	Cre10.g428678	0.0334014
Cre05.g243000	Cre16.g653850	0.0333569
Cre16.g673250	Cre14.g620600	0.0333264
Cre08.g361400	Cre05.g234150	0.0332018
Cre16.g675700	Cre02.g115950	0.0331784
Cre03.g189850	Cre08.g361050	0.0331374
Cre05.g238250	Cre11.g467669	0.0331336
Cre02.g110550	Cre17.g735400	0.0329919
Cre10.g441300	Cre02.g078316	0.0329796
Cre05.g238250	Cre06.g279950	0.0329431
Cre08.g361400	Cre16.g695450	0.0328887
Cre16.g674890	Cre09.g403300	0.0328522
Cre08.g378450	Cre16.g685950	0.032782
Cre17.g729750	Cre12.g504000	0.0327732
Cre08.g361400	Cre13.g565290	0.0327417
Cre01.g051174	Cre09.g401812	0.0325671
Cre01.g009575	Cre12.g545100	0.032487
Cre02.g145550	Cre06.g280050	0.0324824
Cre12.g521150	Cre16.g686641	0.0324816
Cre03.g200431	Cre04.g225750	0.0324382
Cre02.g101500	Cre10.g422800	0.0324151
Cre14.g632176	Cre08.g376150	0.0323895
Cre12.g521150	Cre06.g278182	0.0323685
Cre07.g340450	Cre14.g620600	0.0323406
Cre08.g361400	Cre16.g684150	0.0323349
Cre02.g118250	Cre01.g041450	0.0322661
Cre03.g212641	Cre04.g214850	0.0322151
Cre10.g436800	Cre04.g227550	0.0321366
Cre16.g674890	Cre12.g541050	0.0320896
Cre09.g413050	Cre10.g465000	0.0320698
Cre12.g522400	Cre16.g684150	0.0320625
Cre16.g675700	Cre13.g583650	0.0319979
Cre08.g361400	Cre07.g350450	0.0319515
Cre08.g383000	Cre10.g466700	0.0319462
Cre08.g361400	Cre10.g456851	0.0318218
Cre04.g228400	Cre16.g686641	0.0317762
Cre08.g358534	Cre16.g668950	0.0317091
Cre16.g675700	Cre06.g284600	0.0317013
Cre03.g189850	Cre09.g401219	0.0316977
Cre11.g467581	Cre14.g620050	0.0315956
Cre03.g200431	Cre17.g727700	0.0315544
Cre08.g361400	Cre05.g242178	0.0315169
Cre05.g233551	Cre04.g211950	0.0314947
Cre05.g238250	Cre03.g155501	0.0314539
Cre13.g581150	Cre12.g546770	0.0313356
Cre02.g118250	Cre12.g498850	0.0312991
Cre03.g149350	Cre02.g144500	0.0312787
Cre10.g441300	Cre12.g496550	0.0312209
Cre12.g521150	Cre06.g299950	0.0311879
Cre08.g361400	Cre14.g619300	0.0311854
Cre12.g485950	Cre09.g403300	0.0310636
Cre11.g467581	Cre01.g033832	0.0310631
Cre01.g008200	Cre03.g204500	0.0309705
Cre04.g228400	Cre12.g501400	0.0309368
Cre03.g149400	Cre19.g750347	0.0309074
Cre03.g197100	Cre08.g378351	0.0308372
Cre08.g361400	Cre10.g461750	0.0308302
Cre06.g261450	Cre12.g513800	0.0307961
Cre06.g261450	Cre16.g658350	0.0307931
Cre14.g614750	Cre17.g747697	0.0307622
Cre16.g671900	Cre02.g113350	0.0307588
Cre06.g261450	Cre01.g033832	0.0307543
Cre01.g051174	Cre16.g683000	0.0307377
Cre03.g200431	Cre06.g278147	0.0307169
Cre16.g675700	Cre01.g001800	0.0307147
Cre02.g101550	Cre12.g557650	0.0307026
Cre04.g228400	Cre13.g592250	0.0306834
Cre12.g541777	Cre16.g670650	0.0306732
Cre02.g078831	Cre03.g204500	0.030669
Cre02.g101500	Cre13.g575333	0.0306571
Cre02.g078831	Cre14.g613100	0.0306532
Cre07.g340450	Cre01.g001800	0.0306257
Cre16.g675700	Cre11.g467594	0.0305976
Cre04.g224600	Cre05.g244450	0.0305589
Cre16.g675700	Cre14.g620600	0.0304791
Cre08.g361400	Cre08.g358800	0.0304084
Cre03.g184600	Cre17.g711200	0.0303835
Cre16.g675700	Cre06.g272900	0.0303465
Cre02.g145550	Cre16.g680850	0.0302894
Cre07.g340450	Cre08.g363874	0.0302567
Cre05.g241636	Cre16.g694750	0.0301973
Cre07.g316600	Cre12.g560750	0.0301778
Cre08.g361400	Cre09.g392000	0.030156
Cre08.g361400	Cre02.g112266	0.0301373
Cre17.g709800	Cre06.g301600	0.0301038
Cre12.g540400	Cre12.g487250	0.0300964
Cre16.g671900	Cre06.g299300	0.0300235
Cre14.g630376	Cre01.g027575	0.0300114
Cre07.g325738	Cre08.g366050	0.029998
Cre12.g522400	Cre10.g455600	0.0299782
Cre11.g467581	Cre05.g243000	0.0299767
Cre02.g101500	Cre17.g735400	0.0299249
Cre03.g162701	Cre17.g737000	0.029922
Cre16.g672300	Cre06.g278117	0.0298998
Cre01.g008200	Cre12.g512100	0.0297933
Cre02.g078831	Cre01.g015103	0.0296742
Cre16.g673250	Cre04.g226550	0.0296476
Cre11.g480950	Cre16.g648451	0.0295865
Cre08.g361400	Cre12.g541050	0.0295257
Cre07.g351500	Cre01.g019450	0.0295121
Cre10.g418600	Cre12.g509400	0.0294932
Cre04.g226400	Cre16.g671700	0.0294925
Cre02.g145550	Cre08.g366874	0.0294824
Cre11.g467581	Cre08.g383500	0.0294771
Cre11.g467581	Cre09.g387800	0.0294211
Cre01.g010750	Cre15.g641875	0.0294127
Cre02.g101150	Cre13.g583000	0.0294063
Cre12.g522400	Cre02.g146550	0.0294002
Cre12.g522400	Cre12.g512500	0.0293183
Cre04.g221900	Cre03.g145087	0.0293172
Cre16.g675700	Cre02.g146850	0.0293087
Cre02.g118250	Cre03.g205921	0.0292842
Cre10.g455600	Cre06.g278585	0.0292797
Cre02.g101550	Cre16.g695200	0.0292753
Cre14.g630376	Cre02.g101500	0.0292294
Cre01.g008200	Cre09.g403450	0.0291813
Cre05.g238250	Cre12.g535400	0.0291739
Cre02.g101150	Cre05.g243000	0.0291702
Cre16.g675700	Cre17.g741950	0.0291401
Cre10.g455600	Cre01.g019450	0.0291391
Cre03.g152150	Cre16.g671700	0.0291063
Cre02.g110550	Cre16.g695100	0.0290315
Cre10.g464750	Cre02.g076400	0.0289857
Cre03.g189000	Cre02.g143861	0.0289721
Cre06.g261450	Cre11.g467676	0.028924
Cre10.g455600	Cre12.g522400	0.0287727
Cre02.g118250	Cre08.g372100	0.0287699
Cre11.g467581	Cre02.g119000	0.0287496
Cre17.g696300	Cre09.g396401	0.0287461
Cre03.g162701	Cre03.g203550	0.0287408
Cre17.g696300	Cre12.g557650	0.0287031
Cre02.g101150	Cre07.g346800	0.028692
Cre03.g189850	Cre17.g719950	0.0286917
Cre16.g680588	Cre16.g685950	0.0286675
Cre05.g238250	Cre08.g358573	0.0286391
Cre02.g087551	Cre12.g493450	0.028634
Cre08.g361400	Cre13.g575333	0.028602
Cre16.g674890	Cre12.g496200	0.0285965
Cre08.g361400	Cre04.g226550	0.028585
Cre02.g110550	Cre13.g573150	0.0285749
Cre12.g521150	Cre16.g680850	0.0285628
Cre10.g436800	Cre17.g730150	0.0285193
Cre01.g051174	Cre16.g686641	0.0285128
Cre16.g675700	Cre02.g145450	0.0284979
Cre02.g101500	Cre01.g047265	0.0284758
Cre08.g378450	Cre17.g729750	0.0284516
Cre08.g361400	Cre01.g033500	0.0284111
Cre01.g010750	Cre06.g307551	0.0283824
Cre05.g233551	Cre11.g467767	0.0283744
Cre02.g110550	Cre11.g468400	0.0283592
Cre06.g262800	Cre12.g504900	0.0283268
Cre07.g340450	Cre03.g145107	0.028297
Cre07.g340450	Cre15.g634600	0.0282775
Cre02.g096300	Cre16.g647700	0.0282627
Cre16.g673250	Cre12.g498850	0.0282085
Cre03.g200431	Cre13.g561850	0.028175
Cre10.g418600	Cre13.g579566	0.0281508
Cre02.g101500	Cre14.g613200	0.0281076
Cre08.g383000	Cre02.g115508	0.0280662
Cre02.g113450	Cre09.g397808	0.0280499
Cre03.g149350	Cre07.g317950	0.0280422
Cre03.g162701	Cre11.g467900	0.0279687
Cre02.g145550	Cre10.g466700	0.0279637
Cre12.g522400	Cre06.g295700	0.0279481
Cre07.g318050	Cre12.g534050	0.0279304
Cre07.g351500	Cre08.g358573	0.027921
Cre08.g358532	Cre12.g518100	0.0278949
Cre12.g514400	Cre16.g661450	0.0278831
Cre06.g255450	Cre05.g232800	0.0278741
Cre12.g522400	Cre17.g721350	0.027864
Cre02.g145550	Cre12.g508853	0.0278387
Cre07.g335150	Cre07.g312550	0.0278261
Cre02.g101500	Cre08.g358800	0.0277861
Cre02.g110550	Cre14.g624201	0.027782
Cre03.g162701	Cre12.g488750	0.0277815
Cre08.g361400	Cre05.g236550	0.0277794
Cre12.g485950	Cre02.g082100	0.0277591
Cre02.g101500	Cre13.g565290	0.0277128
Cre01.g009575	Cre10.g430750	0.0276892
Cre06.g250950	Cre02.g076400	0.0276712
Cre03.g152150	Cre02.g079400	0.0276641
Cre02.g096300	Cre12.g516350	0.0276282
Cre09.g392300	Cre12.g514750	0.027625
Cre09.g410450	Cre13.g603600	0.0276146
Cre11.g467581	Cre06.g260750	0.0276054
Cre16.g674890	Cre13.g583000	0.0275952
Cre06.g261450	Cre02.g113000	0.027551
Cre03.g198800	Cre07.g321550	0.0275443
Cre03.g183350	Cre17.g712600	0.0275003
Cre14.g614750	Cre03.g148350	0.0274847
Cre07.g319701	Cre13.g586200	0.0274835
Cre12.g522400	Cre07.g336650	0.0274392
Cre05.g233551	Cre06.g300250	0.0274354
Cre16.g673250	Cre15.g640800	0.0274306
Cre07.g319701	Cre16.g686641	0.0274257
Cre09.g397475	Cre07.g337900	0.0274182
Cre08.g361400	Cre06.g278585	0.0274015
Cre03.g189850	Cre14.g612850	0.0273506
Cre16.g674890	Cre07.g334851	0.0273364
Cre10.g441300	Cre07.g332750	0.0273219
Cre08.g361400	Cre12.g522400	0.0272614
Cre16.g680588	Cre17.g711200	0.0272335
Cre09.g399289	Cre26.g756547	0.0272181
Cre08.g361400	Cre02.g086200	0.027211
Cre10.g421550	Cre05.g234976	0.0272017
Cre12.g522400	Cre10.g461750	0.0271868
Cre06.g285600	Cre07.g352350	0.0271627
Cre03.g149400	Cre17.g708000	0.0271538
Cre02.g145550	Cre11.g475700	0.0271168
Cre05.g238250	Cre16.g684550	0.0270988
Cre02.g101500	Cre03.g204500	0.0270905
Cre16.g661650	Cre06.g294750	0.0270428
Cre01.g009575	Cre12.g488750	0.0270112
Cre02.g145550	Cre13.g592250	0.0269617
Cre06.g268600	Cre13.g592250	0.0269563
Cre08.g361400	Cre07.g338000	0.0269408
Cre16.g673250	Cre01.g007400	0.0269184
Cre02.g078700	Cre08.g380250	0.0269177
Cre13.g562400	Cre17.g713051	0.0269009
Cre03.g149350	Cre06.g283900	0.0268985
Cre02.g101500	Cre06.g278585	0.0268717
Cre11.g467581	Cre17.g720450	0.0268463
Cre08.g383000	Cre12.g545100	0.026845
Cre16.g654550	Cre01.g000800	0.0268188
Cre06.g268600	Cre10.g445000	0.026793
Cre02.g144800	Cre07.g331300	0.0267877
Cre06.g270850	Cre03.g168605	0.0267815
Cre11.g467577	Cre16.g657400	0.0267707
Cre16.g675700	Cre12.g487700	0.0267535
Cre07.g340450	Cre09.g416000	0.0267254
Cre07.g330050	Cre10.g440600	0.0266916
Cre06.g256200	Cre08.g365050	0.0266724
Cre07.g319701	Cre06.g278220	0.0266556
Cre09.g411600	Cre13.g581550	0.0266488
Cre03.g149350	Cre06.g304150	0.02663
Cre09.g401219	Cre18.g748497	0.0266161
Cre16.g667150	Cre12.g546770	0.0265989
Cre05.g238250	Cre07.g322850	0.0265629
Cre08.g361400	Cre09.g387319	0.0265551
Cre07.g329650	Cre15.g641875	0.0265372
Cre06.g275350	Cre01.g005400	0.026536
Cre03.g189850	Cre01.g029100	0.0265199
Cre07.g345050	Cre43.g760597	0.0264978
Cre12.g522400	Cre06.g278585	0.0264901
Cre03.g162701	Cre06.g272200	0.0264442
Cre02.g110550	Cre06.g301500	0.0264293
Cre08.g361400	Cre06.g272900	0.0264106
Cre01.g008200	Cre07.g322850	0.0263953
Cre06.g285600	Cre12.g514400	0.0263675
Cre12.g541777	Cre10.g427700	0.0263468
Cre01.g008200	Cre02.g115950	0.0262937
Cre06.g261450	Cre02.g113200	0.0262484
Cre06.g254650	Cre07.g328450	0.0262447
Cre02.g101150	Cre01.g035900	0.0262275
Cre07.g340450	Cre03.g204500	0.0262002
Cre07.g319701	Cre17.g726900	0.0261787
Cre06.g275500	Cre03.g202449	0.026173
Cre01.g008200	Cre03.g144124	0.0261601
Cre03.g197100	Cre12.g495951	0.0261449
Cre10.g418600	Cre03.g160850	0.0260908
Cre08.g361400	Cre16.g651000	0.0260864
Cre12.g522400	Cre11.g483250	0.0260715
Cre06.g285600	Cre12.g490800	0.0260605
Cre03.g212641	Cre12.g559550	0.0260133
Cre16.g672300	Cre17.g730150	0.026011
Cre03.g149350	Cre11.g467900	0.0259959
Cre16.g671900	Cre17.g721300	0.0259895
Cre13.g581150	Cre03.g190700	0.0259778
Cre14.g620850	Cre06.g298050	0.0259693
Cre03.g189850	Cre06.g254700	0.0259564
Cre12.g540400	Cre12.g554350	0.0259526
Cre16.g673250	Cre12.g492450	0.025943
Cre08.g383000	Cre01.g009575	0.0259404
Cre04.g228400	Cre04.g221150	0.025935
Cre03.g193400	Cre12.g495951	0.0259002
Cre04.g226400	Cre12.g533600	0.0258682
Cre15.g639350	Cre02.g115650	0.0258145
Cre07.g353700	Cre16.g648000	0.0257786
Cre02.g100100	Cre05.g234976	0.0257602
Cre03.g162701	Cre16.g695550	0.0257494
Cre02.g087600	Cre17.g706550	0.0257422
Cre03.g158550	Cre03.g197700	0.0257388
Cre08.g383000	Cre11.g483450	0.0257358
Cre17.g709800	Cre17.g730150	0.0257087
Cre10.g430750	Cre10.g459650	0.0256882
Cre01.g029450	Cre07.g330550	0.0256763
Cre08.g361400	Cre12.g512500	0.025661
Cre05.g238250	Cre13.g568250	0.0256414
Cre12.g540400	Cre01.g053750	0.0256369
Cre03.g160700	Cre07.g319001	0.0256178
Cre10.g436800	Cre12.g490800	0.0255959
Cre08.g378450	Cre18.g748497	0.0255895
Cre01.g009575	Cre06.g280500	0.025547
Cre08.g383000	Cre03.g166650	0.0255434
Cre05.g243000	Cre03.g188700	0.0255346
Cre03.g149350	Cre12.g518100	0.0255316
Cre17.g696750	Cre17.g721517	0.0255049
Cre12.g522400	Cre05.g233350	0.0255024
Cre01.g009575	Cre03.g177650	0.02549
Cre02.g118250	Cre03.g183250	0.0254823
Cre06.g305200	Cre17.g718800	0.0254782
Cre04.g228400	Cre09.g401812	0.0254718
Cre03.g179000	Cre07.g347950	0.0254661
Cre10.g436800	Cre16.g671700	0.0254591
Cre03.g212641	Cre10.g457950	0.0254436
Cre05.g238250	Cre16.g695450	0.025436
Cre04.g221900	Cre06.g281563	0.0254339
Cre04.g231124	Cre10.g462250	0.0254311
Cre02.g145550	Cre03.g149500	0.0254219
Cre12.g541777	Cre12.g556750	0.0254088
Cre02.g145550	Cre08.g384600	0.0253984
Cre16.g667450	Cre11.g467546	0.0253959
Cre03.g212977	Cre04.g221800	0.0253576
Cre03.g162701	Cre12.g529450	0.0253294
Cre04.g226400	Cre07.g340750	0.0253232
Cre03.g172800	Cre07.g324750	0.0253128
Cre03.g183350	Cre05.g236600	0.0252988
Cre03.g149350	Cre09.g404700	0.0252986
Cre11.g467577	Cre16.g694750	0.0252868
Cre02.g083750	Cre12.g516400	0.0252664
Cre05.g243000	Cre17.g720450	0.0252518
Cre03.g153050	Cre01.g033250	0.0252515
Cre01.g008200	Cre16.g679350	0.0252232
Cre01.g043550	Cre17.g737702	0.0252231
Cre09.g401219	Cre08.g380650	0.0252201
Cre08.g364450	Cre03.g163200	0.0251913
Cre12.g522400	Cre12.g496550	0.025178
Cre08.g383000	Cre06.g278233	0.0251177
Cre10.g455600	Cre03.g174650	0.025117
Cre03.g163200	Cre03.g194250	0.0250921
Cre02.g144800	Cre09.g416100	0.0250899
Cre05.g242600	Cre17.g729900	0.0250805
Cre09.g389750	Cre04.g222350	0.0250554
Cre12.g522400	Cre13.g605650	0.0250505
Cre03.g189000	Cre16.g687630	0.0250297
Cre16.g679050	Cre43.g760597	0.0250259
Cre05.g233551	Cre12.g483950	0.0250212
Cre03.g197350	Cre06.g304150	0.0250126
Cre03.g149350	Cre12.g534050	0.0250118
Cre16.g675700	Cre08.g382650	0.0250069
Cre09.g411600	Cre09.g403450	0.0250069
Cre02.g101300	Cre13.g573650	0.0250031
Cre03.g189000	Cre03.g199650	0.0249763
Cre09.g411600	Cre12.g545100	0.0249659
Cre16.g672300	Cre03.g202339	0.0249634
Cre03.g189000	Cre12.g522750	0.0249545
Cre10.g418600	Cre01.g024150	0.0249005
Cre12.g534151	Cre08.g359650	0.0248918
Cre02.g078831	Cre06.g280550	0.0248915
Cre02.g103450	Cre03.g190700	0.0248884
Cre16.g667450	Cre06.g282750	0.0248779
Cre06.g254650	Cre02.g098200	0.0248761
Cre12.g514400	Cre06.g306300	0.024848
Cre12.g503800	Cre17.g730150	0.024841
Cre03.g160700	Cre14.g626100	0.0248383
Cre13.g562400	Cre17.g720183	0.0248353
Cre01.g008200	Cre10.g456851	0.0248031
Cre06.g268600	Cre01.g038700	0.0248014
Cre08.g364050	Cre09.g396065	0.0247987
Cre06.g254650	Cre10.g459950	0.0247888
Cre17.g709550	Cre06.g292650	0.0247877
Cre06.g300600	Cre17.g736250	0.0247245
Cre01.g009575	Cre06.g296950	0.0247234
Cre02.g078831	Cre13.g585350	0.0247168
Cre01.g009650	Cre01.g009676	0.0247092
Cre03.g149350	Cre02.g076550	0.0247084
Cre17.g696750	Cre04.g221450	0.0247017
Cre02.g118250	Cre02.g143392	0.024683
Cre03.g193400	Cre12.g514750	0.024681
Cre17.g696300	Cre01.g049400	0.024672
Cre16.g676421	Cre16.g684400	0.024645
Cre03.g197350	Cre11.g481300	0.0246246
Cre12.g521150	Cre07.g347200	0.0246073
Cre16.g674890	Cre14.g616550	0.0246034
Cre17.g709800	Cre04.g223750	0.0246027
Cre02.g087600	Cre09.g395732	0.0246005
Cre02.g101550	Cre10.g453728	0.0245901
Cre10.g431450	Cre03.g198850	0.0245802
Cre13.g571200	Cre01.g011950	0.0245697
Cre01.g008200	Cre01.g022800	0.0245638
Cre17.g702451	Cre12.g547900	0.0245462
Cre10.g430750	Cre12.g523750	0.024543
Cre15.g635100	Cre17.g696800	0.0245202
Cre10.g431450	Cre10.g466350	0.0245102
Cre10.g438850	Cre07.g344450	0.024486
Cre02.g096300	Cre03.g163376	0.0244786
Cre03.g152150	Cre13.g576466	0.0244784
Cre01.g029450	Cre12.g523200	0.0244479
Cre07.g319701	Cre17.g703400	0.0244449
Cre03.g197100	Cre03.g186000	0.0244369
Cre09.g392300	Cre16.g655150	0.0244224
Cre08.g364400	Cre03.g202337	0.0244183
Cre03.g212977	Cre02.g141666	0.0243719
Cre07.g340450	Cre02.g112266	0.0243691
Cre02.g101500	Cre13.g565800	0.0243596
Cre01.g043550	Cre10.g445750	0.024356
Cre08.g383000	Cre03.g202449	0.0243434
Cre10.g421550	Cre02.g093650	0.0243359
Cre02.g101500	Cre16.g695100	0.0243351
Cre02.g101150	Cre03.g188700	0.0243307
Cre09.g397734	Cre13.g564350	0.0243286
Cre13.g562400	Cre02.g102400	0.0242862
Cre16.g667900	Cre43.g760597	0.0242592
Cre12.g503800	Cre02.g095120	0.0242413
Cre09.g387850	Cre16.g684450	0.0242032
Cre02.g145550	Cre06.g278182	0.024174
Cre03.g189850	Cre13.g575366	0.024168
Cre07.g345050	Cre12.g532250	0.0241608
Cre02.g110550	Cre02.g143327	0.0241605
Cre02.g101850	Cre12.g523200	0.0241484
Cre06.g305850	Cre17.g743200	0.0241448
Cre12.g501600	Cre01.g006100	0.0241448
Cre08.g361400	Cre01.g033450	0.0241223
Cre08.g383000	Cre07.g312550	0.0241218
Cre13.g580450	Cre12.g484250	0.0240976
Cre01.g008200	Cre02.g145450	0.0240899
Cre06.g275350	Cre02.g102400	0.0240813
Cre03.g212977	Cre09.g394288	0.0240733
Cre03.g184151	Cre04.g222350	0.0240622
Cre02.g101300	Cre12.g518100	0.0240599
Cre10.g430750	Cre12.g516650	0.0240537
Cre10.g418600	Cre13.g590550	0.0240522
Cre01.g029450	Cre07.g324750	0.0240488
Cre03.g189850	Cre05.g243450	0.0240444
Cre12.g560200	Cre02.g110800	0.0240431
Cre11.g479450	Cre09.g388350	0.024033
Cre03.g183350	Cre03.g207489	0.0240269
Cre08.g383000	Cre06.g266850	0.0240084
Cre07.g345050	Cre03.g202449	0.0239982
Cre05.g247000	Cre08.g384950	0.0239805
Cre17.g746947	Cre09.g391319	0.0239741
Cre05.g238250	Cre03.g144124	0.023965
Cre14.g610550	Cre16.g665600	0.023942
Cre03.g197350	Cre03.g149350	0.0239417
Cre06.g268600	Cre16.g648000	0.0239271
Cre08.g364450	Cre17.g739426	0.0239233
Cre02.g078700	Cre16.g659350	0.0239137
Cre01.g051174	Cre08.g383850	0.0239125
Cre12.g541777	Cre10.g466700	0.0239115
Cre06.g275350	Cre02.g113750	0.0239025
Cre12.g501600	Cre16.g690400	0.0238681
Cre14.g617200	Cre01.g013850	0.0238629
Cre11.g467581	Cre02.g113100	0.0238291
Cre12.g514250	Cre09.g413050	0.0238239
Cre16.g673250	Cre14.g619133	0.0238218
Cre09.g397734	Cre09.g388430	0.0238098
Cre03.g197350	Cre07.g349950	0.023797
Cre10.g438850	Cre07.g347950	0.0237809
Cre05.g243000	Cre01.g050500	0.0237808
Cre03.g210625	Cre12.g514950	0.0237749
Cre11.g467581	Cre02.g141126	0.0237627
Cre02.g118250	Cre04.g219750	0.0237355
Cre03.g197350	Cre01.g012750	0.0237317
Cre01.g003376	Cre10.g447225	0.0237291
Cre08.g373346	Cre01.g036000	0.0237273
Cre02.g118250	Cre13.g570951	0.0237264
Cre03.g158550	Cre05.g232900	0.0237038
Cre09.g411600	Cre10.g420512	0.0237012
Cre01.g002250	Cre13.g604850	0.023697
Cre10.g418600	Cre01.g041450	0.0236858
Cre03.g197350	Cre17.g720183	0.0236669
Cre06.g250950	Cre06.g283150	0.0236669
Cre01.g008200	Cre03.g175400	0.0236662
Cre03.g184600	Cre01.g033250	0.0236517
Cre10.g441300	Cre12.g499550	0.0236499
Cre03.g149350	Cre13.g603600	0.0236332
Cre03.g200431	Cre06.g278182	0.0236248
Cre15.g635100	Cre13.g573650	0.0236235
Cre08.g364050	Cre43.g760597	0.0236149
Cre16.g673250	Cre01.g001664	0.0236105
Cre03.g212977	Cre06.g300500	0.0235962
Cre16.g668200	Cre16.g677500	0.023578
Cre17.g698233	Cre02.g090689	0.0235601
Cre01.g009575	Cre13.g567550	0.0235534
Cre02.g100100	Cre03.g144727	0.0235502
Cre03.g149350	Cre12.g510050	0.023547
Cre03.g193400	Cre10.g439600	0.0235331
Cre06.g285600	Cre01.g026700	0.0235315
Cre03.g174150	Cre01.g053150	0.0235176
Cre09.g401219	Cre03.g204500	0.0235042
Cre10.g418600	Cre08.g380700	0.0234896
Cre03.g146027	Cre12.g497400	0.0234887
Cre13.g580450	Cre08.g374700	0.0234867
Cre03.g179000	Cre03.g190550	0.0234852
Cre07.g330050	Cre10.g455800	0.0234824
Cre10.g418600	Cre08.g366750	0.0234789
Cre12.g560200	Cre06.g299950	0.0234717
Cre02.g144800	Cre02.g142950	0.0234557
Cre03.g183350	Cre16.g658350	0.0234431
Cre12.g521150	Cre08.g358350	0.0234421
Cre05.g238250	Cre13.g578700	0.0234243
Cre04.g215450	Cre26.g756897	0.0234182
Cre15.g635100	Cre02.g103400	0.0234056
Cre07.g318050	Cre17.g720183	0.0233911
Cre05.g238250	Cre03.g155500	0.0233818
Cre08.g364050	Cre11.g467645	0.0233776
Cre03.g149350	Cre05.g247450	0.023369
Cre02.g100100	Cre02.g098550	0.023365
Cre02.g110550	Cre15.g634900	0.0233576
Cre05.g242650	Cre17.g709550	0.0233563
Cre16.g662350	Cre13.g603450	0.0233526
Cre17.g702351	Cre03.g186450	0.0233498
Cre03.g189850	Cre12.g496550	0.0233467
Cre06.g305200	Cre05.g232000	0.0233461
Cre03.g160700	Cre03.g186000	0.0233364
Cre03.g189850	Cre10.g459950	0.0233321
Cre09.g400441	Cre10.g456800	0.0233315
Cre06.g291500	Cre12.g495000	0.0233114
Cre03.g160700	Cre10.g446500	0.0233024
Cre10.g418600	Cre06.g302050	0.0232974
Cre10.g450500	Cre13.g579650	0.0232954
Cre08.g361400	Cre07.g316850	0.0232756
Cre17.g746547	Cre06.g278107	0.0232739
Cre06.g292650	Cre17.g721850	0.0232649
Cre16.g674890	Cre13.g605650	0.0232596
Cre08.g361400	Cre14.g625950	0.0232509
Cre17.g698233	Cre26.g756897	0.0232382
Cre03.g197100	Cre12.g490800	0.0232277
Cre16.g649433	Cre02.g113750	0.0232264
Cre16.g667450	Cre17.g704300	0.0232258
Cre12.g540400	Cre01.g049826	0.0231768
Cre14.g620500	Cre07.g335950	0.023166
Cre03.g183350	Cre16.g651000	0.0231458
Cre06.g250950	Cre08.g358600	0.0231265
Cre02.g101300	Cre09.g413400	0.0231023
Cre06.g255450	Cre13.g590150	0.0230752
Cre02.g110550	Cre01.g010750	0.0230715
Cre02.g101500	Cre03.g206800	0.0230709
Cre08.g364400	Cre06.g255100	0.0230337
Cre03.g144747	Cre11.g467585	0.0230289
Cre02.g101500	Cre05.g239950	0.0230194
Cre10.g455600	Cre06.g311250	0.0230188
Cre15.g639350	Cre17.g737350	0.0230168
Cre06.g250950	Cre03.g194250	0.022998
Cre16.g680050	Cre02.g095136	0.022996
Cre10.g431450	Cre03.g153950	0.0229914
Cre04.g221900	Cre07.g340700	0.0229851
Cre07.g335150	Cre08.g358700	0.0229753
Cre11.g467577	Cre01.g011400	0.0229432
Cre07.g318050	Cre02.g076550	0.0229351
Cre02.g083750	Cre07.g357250	0.0229212
Cre12.g534151	Cre07.g317500	0.0229184
Cre01.g009575	Cre17.g737000	0.0229096
Cre07.g319701	Cre10.g448000	0.0228884
Cre12.g522400	Cre13.g583325	0.022888
Cre07.g345050	Cre06.g293250	0.022882
Cre02.g101850	Cre09.g386735	0.0228686
Cre07.g330050	Cre15.g634913	0.0228591
Cre03.g149350	Cre06.g296950	0.0228555
Cre10.g418600	Cre02.g142800	0.0228483
Cre09.g393284	Cre04.g217912	0.0228362
Cre07.g351500	Cre08.g363874	0.0228351
Cre16.g695600	Cre11.g476900	0.0228244
Cre03.g163200	Cre08.g366050	0.0228199
Cre07.g340450	Cre08.g367050	0.0228194
Cre16.g675700	Cre09.g398900	0.0228164
Cre01.g008200	Cre13.g563700	0.0228105
Cre02.g074150	Cre09.g388245	0.0227975
Cre12.g523000	Cre01.g000200	0.022797
Cre10.g418600	Cre15.g635993	0.0227955
Cre02.g078831	Cre15.g635034	0.0227864
Cre17.g746947	Cre09.g388600	0.0227781
Cre03.g149350	Cre13.g567550	0.0227421
Cre05.g242600	Cre12.g549850	0.0227415
Cre02.g101500	Cre17.g741950	0.0227359
Cre11.g467581	Cre10.g436950	0.0227291
Cre03.g163200	Cre03.g154726	0.0227265
Cre02.g087551	Cre13.g562400	0.0227158
Cre17.g729750	Cre06.g254350	0.0227134
Cre08.g361400	Cre16.g675400	0.0226984
Cre03.g197350	Cre01.g003532	0.0226956
Cre09.g410450	Cre04.g213873	0.0226916
Cre02.g085150	Cre04.g226100	0.022689
Cre09.g399289	Cre04.g229450	0.0226885
Cre01.g008200	Cre02.g146850	0.0226847
Cre03.g184600	Cre16.g655550	0.0226778
Cre10.g464750	Cre13.g575366	0.0226753
Cre06.g285600	Cre07.g342450	0.0226571
Cre11.g481050	Cre12.g533000	0.0226557
Cre07.g353700	Cre06.g292100	0.0226523
Cre02.g145550	Cre06.g297049	0.0226358
Cre07.g344668	Cre12.g560550	0.0226349
Cre11.g467581	Cre13.g605404	0.0226138
Cre03.g184600	Cre11.g480116	0.0225889
Cre01.g009650	Cre07.g357750	0.0225766
Cre03.g197700	Cre12.g541050	0.0225503
Cre02.g101150	Cre04.g225450	0.022548
Cre02.g078831	Cre08.g358573	0.0225422
Cre03.g197700	Cre05.g232900	0.0225402
Cre16.g667450	Cre08.g382825	0.0225357
Cre16.g649433	Cre02.g111150	0.0225319
Cre06.g253250	Cre08.g369950	0.0225245
Cre03.g162701	Cre07.g332084	0.022521
Cre12.g540400	Cre05.g233052	0.0225158
Cre07.g318050	Cre13.g580450	0.0225021
Cre05.g238250	Cre03.g157350	0.0224893
Cre02.g103450	Cre06.g289350	0.0224808
Cre16.g680232	Cre17.g715100	0.0224766
Cre03.g212977	Cre13.g580450	0.0224456
Cre03.g153050	Cre03.g174950	0.0224377
Cre02.g082550	Cre10.g448650	0.0224362
Cre10.g441300	Cre10.g460466	0.0224223
Cre06.g291500	Cre01.g040850	0.0224096
Cre17.g696300	Cre06.g260750	0.0224078
Cre02.g101500	Cre03.g155500	0.0224014
Cre12.g517350	Cre06.g267800	0.0224007
Cre16.g680232	Cre04.g211750	0.022389
Cre07.g335150	Cre12.g508853	0.0223836
Cre10.g429880	Cre14.g608400	0.0223787
Cre02.g101550	Cre10.g458250	0.0223781
Cre06.g275350	Cre03.g176900	0.0223762
Cre01.g043550	Cre10.g436650	0.0223646
Cre06.g292650	Cre17.g708038	0.0223645
Cre12.g521150	Cre17.g727700	0.0223599
Cre04.g221900	Cre07.g332100	0.0223557
Cre10.g441000	Cre07.g355050	0.0223538
Cre03.g212641	Cre01.g050500	0.0223493
Cre06.g305850	Cre08.g377050	0.0223472
Cre02.g103450	Cre03.g146487	0.022342
Cre06.g254650	Cre06.g294776	0.0223355
Cre02.g101500	Cre01.g001800	0.0223347
Cre01.g009575	Cre02.g109501	0.0223336
Cre09.g399289	Cre15.g638700	0.022333
Cre08.g378450	Cre09.g395954	0.0223225
Cre08.g364400	Cre12.g516400	0.0223134
Cre07.g329650	Cre02.g146050	0.0223049
Cre06.g278184	Cre19.g750097	0.0222988
Cre14.g612100	Cre11.g467617	0.0222918
Cre12.g514400	Cre06.g299300	0.0222838
Cre03.g176651	Cre01.g043600	0.0222739
Cre06.g255450	Cre17.g713051	0.0222687
Cre09.g397475	Cre16.g676309	0.0222666
Cre13.g586450	Cre06.g281286	0.0222352
Cre03.g197100	Cre10.g438450	0.0222319
Cre03.g152150	Cre07.g340750	0.0222305
Cre03.g163200	Cre43.g760597	0.0222074
Cre03.g193400	Cre13.g568000	0.0221983
Cre10.g450500	Cre07.g334900	0.022183
Cre16.g692250	Cre02.g084300	0.0221805
Cre12.g495100	Cre03.g145867	0.0221779
Cre01.g004600	Cre17.g737300	0.0221707
Cre06.g285600	Cre03.g176550	0.0221673
Cre03.g197100	Cre03.g183800	0.0221487
Cre11.g480950	Cre17.g710600	0.0221425
Cre15.g639350	Cre06.g301600	0.0221397
Cre04.g228400	Cre13.g590150	0.022138
Cre07.g345050	Cre07.g340650	0.0221342
Cre02.g097850	Cre07.g353950	0.0221279
Cre13.g580450	Cre13.g567550	0.0221184
Cre08.g361400	Cre09.g394200	0.0221177
Cre03.g149400	Cre06.g283250	0.0220977
Cre01.g001600	Cre11.g467620	0.0220962
Cre03.g160600	Cre14.g630350	0.0220925
Cre12.g560200	Cre07.g331650	0.0220814
Cre07.g319701	Cre07.g347200	0.0220797
Cre02.g096300	Cre02.g141250	0.0220771
Cre03.g189000	Cre43.g760597	0.0220678
Cre08.g371052	Cre15.g639300	0.0220674
Cre07.g318050	Cre12.g488750	0.0220613
Cre02.g082550	Cre07.g322950	0.0220478
Cre06.g285600	Cre03.g150950	0.0220456
Cre09.g401219	Cre02.g107650	0.02204
Cre07.g318050	Cre08.g358578	0.0220355
Cre10.g441300	Cre08.g382150	0.0220344
Cre07.g335150	Cre06.g266850	0.0220171
Cre06.g275350	Cre10.g439750	0.0220129
Cre03.g162701	Cre18.g748847	0.0220127
Cre07.g329650	Cre15.g635993	0.0220084
Cre13.g583150	Cre14.g617850	0.0220075
Cre02.g078700	Cre08.g366600	0.0219951
Cre08.g373346	Cre03.g199650	0.0219917
Cre07.g318050	Cre06.g296950	0.0219715
Cre16.g680050	Cre17.g721517	0.021969
Cre06.g278229	Cre07.g328700	0.0219587
Cre11.g467581	Cre13.g575333	0.0219481
Cre12.g495100	Cre14.g626600	0.0219371
Cre09.g390000	Cre07.g313250	0.0219371
Cre14.g612100	Cre03.g156400	0.0219296
Cre06.g261450	Cre05.g234150	0.0219258
Cre06.g275550	Cre06.g287100	0.0219254
Cre08.g378800	Cre12.g537250	0.0219032
Cre14.g630376	Cre12.g518800	0.0219028
Cre07.g329650	Cre16.g675700	0.02189
Cre13.g586450	Cre04.g217917	0.0218754
Cre02.g145550	Cre03.g145087	0.0218629
Cre02.g101150	Cre08.g369976	0.0218614
Cre06.g291500	Cre07.g355800	0.0218495
Cre01.g008200	Cre13.g568250	0.0218394
Cre03.g197100	Cre06.g259750	0.0218211
Cre03.g149350	Cre12.g516650	0.0218206
Cre01.g002250	Cre12.g546050	0.021818
Cre03.g197700	Cre03.g154900	0.0218168
Cre03.g149350	Cre06.g280500	0.0218168
Cre03.g210625	Cre12.g507600	0.0218123
Cre02.g146629	Cre09.g392393	0.0217874
Cre07.g354500	Cre02.g147350	0.0217771
Cre03.g164650	Cre10.g435250	0.0217723
Cre17.g738632	Cre03.g192050	0.0217669
Cre02.g101500	Cre06.g297950	0.0217496
Cre17.g709550	Cre01.g054300	0.0217451
Cre12.g485950	Cre07.g358050	0.0217412
Cre07.g329650	Cre13.g563900	0.0217341
Cre16.g680050	Cre16.g687600	0.0217202
Cre05.g243000	Cre14.g620050	0.0217168
Cre08.g358532	Cre02.g102400	0.0217144
Cre04.g215450	Cre12.g527600	0.0217091
Cre04.g221900	Cre13.g564812	0.0217068
Cre10.g421550	Cre06.g252892	0.0216973
Cre12.g521150	Cre08.g383850	0.0216956
Cre10.g450500	Cre06.g278129	0.0216914
Cre10.g431450	Cre16.g684600	0.0216879
Cre10.g429880	Cre03.g162150	0.02168
Cre03.g189850	Cre06.g311600	0.0216751
Cre10.g418600	Cre16.g669650	0.0216708
Cre16.g672300	Cre17.g721300	0.0216702
Cre03.g183350	Cre05.g232900	0.0216673
Cre17.g702451	Cre02.g143861	0.0216586
Cre01.g033900	Cre02.g087300	0.0216479
Cre10.g441000	Cre13.g579850	0.021631
Cre07.g341800	Cre12.g550152	0.0216227
Cre03.g172800	Cre03.g200651	0.0216154
Cre01.g009575	Cre11.g467586	0.0216062
Cre15.g639350	Cre12.g554350	0.0216037
Cre01.g033900	Cre08.g365050	0.0215955
Cre06.g291500	Cre14.g623350	0.0215937
Cre11.g476200	Cre02.g086887	0.0215738
Cre03.g162701	Cre01.g002550	0.0215599
Cre08.g377200	Cre14.g629241	0.0215467
Cre08.g383000	Cre08.g379800	0.0215435
Cre11.g480950	Cre08.g379800	0.0215378
Cre14.g614750	Cre16.g659650	0.0215221
Cre16.g674890	Cre03.g201150	0.0215121
Cre08.g383000	Cre13.g580450	0.0215107
Cre04.g231124	Cre09.g401589	0.0215049
Cre16.g667900	Cre07.g339633	0.0214992
Cre16.g671900	Cre07.g350600	0.0214978
Cre01.g008200	Cre12.g499550	0.0214944
Cre07.g318050	Cre13.g603600	0.0214778
Cre08.g358532	Cre03.g190000	0.0214775
Cre03.g189850	Cre09.g392000	0.0214711
Cre07.g345050	Cre10.g462300	0.0214574
Cre01.g003376	Cre01.g004200	0.0214564
Cre02.g101300	Cre17.g696800	0.0214432
Cre01.g043550	Cre03.g187400	0.0214374
Cre04.g228400	Cre02.g145300	0.0214315
Cre02.g101500	Cre05.g236550	0.0214249
Cre02.g079200	Cre13.g578850	0.0214192
Cre14.g610550	Cre12.g504000	0.0214097
Cre02.g110550	Cre01.g035900	0.0214025
Cre02.g101500	Cre01.g033832	0.0214012
Cre02.g101500	Cre02.g146550	0.0213985
Cre03.g160600	Cre10.g426950	0.0213969
Cre03.g160700	Cre08.g378351	0.0213969
Cre05.g243000	Cre12.g552851	0.0213967
Cre08.g361400	Cre06.g283250	0.0213938
Cre12.g540400	Cre03.g197900	0.0213853
Cre13.g571200	Cre11.g477300	0.0213843
Cre01.g002250	Cre03.g189200	0.0213797
Cre12.g517451	Cre01.g026700	0.0213789
Cre12.g485950	Cre14.g621300	0.0213772
Cre10.g431450	Cre12.g502400	0.02137
Cre03.g194950	Cre12.g507550	0.0213626
Cre11.g480950	Cre01.g055350	0.0213452
Cre01.g010750	Cre14.g624201	0.021343
Cre06.g255450	Cre17.g744647	0.0213392
Cre04.g212100	Cre03.g170900	0.021338
Cre09.g392300	Cre12.g554350	0.0213368
Cre12.g556400	Cre02.g103000	0.0213364
Cre03.g197350	Cre01.g030700	0.0213345
Cre07.g353555	Cre05.g238311	0.0213316
Cre03.g197350	Cre12.g542950	0.0213056
Cre01.g051174	Cre16.g675400	0.0213037
Cre02.g145550	Cre07.g312550	0.0212817
Cre03.g197350	Cre10.g466400	0.0212658
Cre03.g197100	Cre14.g633850	0.0212575
Cre13.g571200	Cre02.g078950	0.0212512
Cre12.g560200	Cre17.g726900	0.0212497
Cre16.g649433	Cre13.g580900	0.0212386
Cre13.g606750	Cre06.g285150	0.0212378
Cre11.g469400	Cre12.g501150	0.0212366
Cre12.g515050	Cre16.g660000	0.0212332
Cre02.g103450	Cre13.g578850	0.0212303
Cre13.g581150	Cre16.g650700	0.0212274
Cre09.g390430	Cre16.g689759	0.0212257
Cre17.g702451	Cre07.g345350	0.0212216
Cre07.g318050	Cre12.g508853	0.0212139
Cre08.g364400	Cre16.g679800	0.021212
Cre01.g051174	Cre09.g388356	0.0212098
Cre05.g241636	Cre16.g668450	0.0211982
Cre03.g198800	Cre02.g115000	0.0211962
Cre07.g340450	Cre01.g005813	0.0211874
Cre12.g521150	Cre17.g731200	0.0211781
Cre01.g035150	Cre17.g741550	0.0211778
Cre05.g247000	Cre14.g630250	0.0211734
Cre14.g621050	Cre15.g638400	0.0211729
Cre12.g508150	Cre12.g529250	0.0211709
Cre08.g364050	Cre03.g194250	0.0211702
Cre06.g291500	Cre06.g286650	0.0211653
Cre14.g620500	Cre08.g373377	0.0211558
Cre10.g436800	Cre06.g278226	0.0211556
Cre03.g149350	Cre09.g413400	0.021154
Cre12.g523000	Cre07.g345350	0.0211433
Cre02.g083750	Cre12.g509750	0.0211425
Cre03.g160700	Cre02.g079400	0.0211254
Cre02.g101850	Cre06.g306400	0.0211155
Cre16.g671900	Cre04.g213152	0.0211146
Cre02.g087600	Cre10.g420950	0.0211127
Cre16.g673250	Cre09.g411300	0.0211055
Cre08.g364050	Cre16.g683081	0.0210961
Cre03.g153050	Cre08.g365050	0.0210854
Cre03.g210625	Cre12.g492650	0.0210817
Cre06.g291500	Cre06.g310200	0.0210817
Cre02.g103450	Cre16.g658900	0.0210816
Cre03.g185950	Cre12.g531500	0.0210771
Cre05.g238250	Cre06.g300250	0.021077
Cre02.g101500	Cre08.g367050	0.0210751
Cre10.g430750	Cre07.g349950	0.0210632
Cre03.g197700	Cre06.g278585	0.0210577
Cre03.g174150	Cre02.g095081	0.0210508
Cre03.g160600	Cre06.g286700	0.021041
Cre01.g051174	Cre12.g501400	0.0210334
Cre03.g163200	Cre06.g296500	0.0210106
Cre09.g410450	Cre10.g428200	0.0210104
Cre12.g560200	Cre06.g278182	0.0210048
Cre10.g464750	Cre16.g678213	0.0210011
Cre09.g401219	Cre04.g226550	0.0210009
Cre03.g200431	Cre16.g665200	0.0210006
Cre06.g305200	Cre06.g301350	0.020995
Cre16.g672300	Cre12.g555450	0.0209936
Cre06.g266850	Cre03.g172900	0.0209925
Cre16.g695600	Cre13.g563150	0.020987
Cre03.g163200	Cre13.g574250	0.0209769
Cre03.g193400	Cre01.g053750	0.0209747
Cre02.g145550	Cre17.g710600	0.0209641
Cre07.g329650	Cre16.g653200	0.0209637
Cre03.g152150	Cre16.g668200	0.0209626
Cre05.g233551	Cre02.g092200	0.0209613
Cre16.g692250	Cre01.g055151	0.0209607
Cre13.g580450	Cre11.g467586	0.020958
Cre16.g695600	Cre03.g148100	0.0209578
Cre09.g392300	Cre02.g095089	0.0209518
Cre14.g614750	Cre03.g181350	0.0209471
Cre09.g392542	Cre01.g048850	0.0209405
Cre06.g266850	Cre43.g760597	0.020936
Cre07.g318050	Cre03.g149350	0.0209351
Cre10.g418600	Cre01.g047265	0.0209342
Cre12.g522400	Cre03.g174650	0.0209307
Cre09.g391353	Cre07.g338150	0.0209223
Cre01.g022950	Cre01.g023500	0.0209192
Cre03.g197100	Cre10.g439600	0.0209151
Cre12.g560200	Cre12.g527150	0.0209147
Cre17.g702351	Cre10.g459750	0.0209121
Cre07.g353555	Cre06.g263950	0.0209067
Cre16.g662350	Cre03.g145747	0.0209041
Cre13.g572150	Cre43.g760597	0.0209009
Cre13.g573000	Cre03.g194150	0.0208973
Cre02.g144800	Cre16.g682650	0.0208909
Cre11.g480950	Cre16.g685000	0.0208904
Cre09.g391353	Cre08.g369976	0.0208778
Cre03.g149400	Cre09.g386735	0.0208502
Cre10.g431450	Cre01.g024850	0.0208458
Cre01.g051174	Cre07.g347200	0.0208405
Cre03.g149350	Cre12.g530500	0.0208377
Cre16.g675700	Cre08.g382689	0.0208376
Cre16.g667450	Cre09.g400701	0.020837
Cre10.g418600	Cre10.g461150	0.0208364
Cre06.g268600	Cre07.g350600	0.0208207
Cre16.g671900	Cre03.g208833	0.0208194
Cre06.g256200	Cre07.g318800	0.0208179
Cre02.g101500	Cre15.g640800	0.020803
Cre02.g094150	Cre12.g523100	0.020797
Cre17.g702650	Cre02.g078939	0.0207923
Cre16.g674890	Cre16.g684150	0.0207862
Cre12.g520650	Cre14.g627350	0.0207853
Cre02.g113450	Cre06.g307200	0.0207839
Cre04.g228400	Cre14.g620450	0.0207734
Cre01.g010750	Cre10.g436950	0.0207713
Cre03.g164650	Cre12.g514950	0.0207666
Cre06.g253250	Cre13.g575050	0.0207584
Cre12.g514400	Cre06.g278117	0.0207574
Cre14.g631750	Cre03.g190700	0.0207558
Cre16.g692250	Cre02.g112701	0.0207551
Cre01.g043550	Cre17.g706400	0.0207517
Cre03.g184600	Cre12.g546770	0.0207486
Cre13.g573000	Cre12.g512250	0.0207406
Cre09.g400441	Cre17.g740390	0.02074
Cre04.g221900	Cre16.g675400	0.0207364
Cre07.g345350	Cre11.g481050	0.0207353
Cre08.g364050	Cre02.g142246	0.0207275
Cre02.g101550	Cre03.g202250	0.0207218
Cre16.g679050	Cre07.g340700	0.0207162
Cre12.g521150	Cre03.g185600	0.0207116
Cre10.g460400	Cre17.g734773	0.0207058
Cre03.g172800	Cre09.g398150	0.0206899
Cre10.g430750	Cre06.g278140	0.0206874
Cre16.g661650	Cre01.g040550	0.020684
Cre01.g052300	Cre16.g685800	0.0206796
Cre12.g521150	Cre10.g449550	0.020678
Cre01.g008200	Cre05.g233450	0.0206755
Cre01.g009575	Cre09.g403500	0.0206627
Cre01.g008200	Cre08.g380650	0.0206622
Cre06.g261450	Cre09.g416150	0.0206587
Cre03.g197100	Cre12.g514750	0.0206549
Cre07.g345050	Cre02.g145800	0.0206514
Cre07.g353700	Cre12.g514750	0.0206502
Cre12.g537671	Cre16.g673169	0.0206423
Cre12.g503800	Cre12.g519000	0.0206407
Cre03.g189850	Cre03.g156400	0.0206384
Cre04.g218050	Cre11.g474750	0.0206327
Cre13.g586450	Cre16.g654550	0.0206269
Cre02.g104700	Cre06.g267800	0.0206266
Cre10.g418600	Cre01.g001800	0.0206251
Cre02.g089200	Cre03.g144144	0.0206133
Cre16.g667450	Cre09.g411450	0.0206091
Cre16.g675700	Cre17.g721350	0.0205989
Cre05.g243000	Cre14.g620350	0.0205873
Cre01.g009575	Cre03.g149350	0.0205858
Cre01.g034350	Cre13.g572450	0.0205851
Cre09.g401219	Cre14.g626950	0.0205822
Cre09.g413050	Cre10.g450400	0.0205743
Cre10.g433350	Cre08.g361650	0.0205679
Cre16.g695600	Cre12.g484150	0.0205675
Cre03.g185950	Cre10.g420800	0.0205629
Cre08.g361400	Cre16.g685628	0.0205518
Cre06.g278229	Cre02.g109750	0.0205474
Cre01.g008200	Cre14.g613100	0.0205434
Cre06.g266850	Cre12.g545100	0.0205401
Cre02.g101300	Cre09.g403500	0.0205351
Cre03.g197700	Cre03.g144364	0.0205335
Cre02.g103450	Cre12.g519000	0.0205291
Cre02.g110550	Cre12.g541400	0.0205264
Cre06.g254650	Cre08.g378450	0.0205243
Cre07.g321550	Cre16.g694750	0.0205235
Cre03.g149350	Cre12.g546950	0.0205148
Cre15.g635100	Cre17.g737000	0.0205084
Cre09.g391353	Cre14.g616750	0.0205039
Cre07.g340450	Cre05.g243450	0.020503
Cre09.g410450	Cre02.g113750	0.0204961
Cre07.g354500	Cre08.g369950	0.0204922
Cre09.g392542	Cre17.g709550	0.0204909
Cre02.g103450	Cre16.g657400	0.0204897
Cre10.g455600	Cre16.g693300	0.020488
Cre12.g541777	Cre08.g358700	0.020483
Cre03.g149350	Cre12.g488750	0.0204673
Cre02.g101300	Cre02.g076550	0.0204651
Cre14.g612100	Cre10.g438000	0.0204633
Cre07.g345050	Cre08.g376500	0.0204574
Cre11.g467581	Cre14.g620350	0.0204502
Cre01.g043550	Cre16.g684939	0.0204414
Cre06.g278229	Cre06.g291500	0.0204413
Cre01.g009575	Cre12.g544550	0.0204398
Cre03.g145407	Cre09.g415900	0.0204385
Cre09.g390430	Cre13.g567500	0.0204353
Cre12.g540400	Cre06.g263950	0.0204317
Cre01.g008200	Cre16.g672050	0.0204284
Cre08.g358534	Cre06.g291750	0.0204278
Cre09.g387850	Cre10.g455250	0.0204238
Cre13.g573000	Cre08.g381450	0.0204213
Cre12.g485950	Cre16.g675300	0.0204128
Cre16.g695600	Cre04.g217050	0.0204098
Cre10.g418600	Cre26.g756897	0.0204048
Cre14.g633789	Cre08.g382560	0.0204005
Cre02.g083750	Cre16.g683300	0.0203968
Cre07.g316600	Cre03.g162400	0.0203934
Cre12.g501600	Cre07.g327200	0.020392
Cre02.g101500	Cre14.g619133	0.0203903
Cre13.g573000	Cre03.g159900	0.0203902
Cre12.g501600	Cre06.g300400	0.020387
Cre03.g183350	Cre05.g239950	0.0203829
Cre08.g361400	Cre06.g263700	0.02038
Cre02.g103450	Cre03.g144747	0.0203791
Cre17.g729750	Cre08.g378450	0.0203773
Cre07.g344668	Cre14.g624950	0.0203675
Cre01.g008200	Cre01.g045640	0.0203667
Cre01.g002250	Cre01.g006100	0.0203648
Cre09.g392300	Cre03.g150950	0.0203641
Cre07.g351500	Cre16.g647800	0.0203612
Cre02.g078831	Cre08.g377400	0.0203594
Cre02.g100100	Cre07.g353555	0.0203563
Cre06.g305850	Cre10.g432550	0.0203495
Cre16.g680232	Cre01.g050050	0.0203464
Cre07.g340450	Cre12.g559554	0.0203433
Cre03.g149350	Cre07.g349950	0.0203412
Cre09.g392542	Cre06.g271150	0.0203394
Cre14.g620500	Cre12.g537250	0.0203359
Cre06.g278184	Cre12.g557950	0.0203291
Cre02.g110550	Cre05.g234150	0.0203234
Cre02.g074150	Cre17.g731550	0.0203225
Cre03.g163200	Cre07.g323500	0.0203213
Cre04.g219600	Cre06.g278500	0.0203194
Cre13.g606750	Cre05.g244700	0.0203188
Cre09.g387850	Cre10.g450400	0.0203161
Cre04.g231124	Cre03.g181350	0.0203087
Cre12.g495100	Cre13.g606000	0.0203035
Cre14.g620850	Cre11.g468250	0.020299
Cre05.g233551	Cre09.g414600	0.0202975
Cre07.g340450	Cre12.g502400	0.0202886
Cre15.g639350	Cre07.g316400	0.0202867
Cre08.g378450	Cre11.g480116	0.0202863
Cre16.g649433	Cre02.g076550	0.0202807
Cre03.g189000	Cre09.g392393	0.0202755
Cre02.g085150	Cre02.g098550	0.0202726
Cre10.g429880	Cre02.g095081	0.0202673
Cre12.g521150	Cre17.g726900	0.020258
Cre10.g438850	Cre12.g520250	0.020251
Cre15.g639350	Cre13.g589350	0.0202507
Cre09.g410450	Cre03.g202337	0.0202503
Cre12.g517451	Cre17.g709950	0.0202243
Cre09.g410450	Cre12.g488750	0.0202055
Cre01.g052300	Cre01.g032900	0.0202041
Cre09.g390000	Cre12.g494750	0.0202023
Cre01.g009575	Cre02.g112800	0.0202022
Cre03.g160700	Cre12.g487250	0.0201989
Cre17.g696300	Cre01.g015600	0.0201921
Cre03.g197350	Cre12.g533800	0.0201793
Cre02.g113450	Cre10.g422600	0.0201793
Cre11.g481050	Cre01.g026650	0.0201719
Cre09.g397475	Cre03.g148000	0.0201697
Cre09.g392300	Cre06.g294750	0.020165
Cre03.g189000	Cre07.g325744	0.0201559
Cre12.g521150	Cre02.g085257	0.0201557
Cre12.g521150	Cre08.g374050	0.0201542
Cre02.g078831	Cre14.g620600	0.0201455
Cre01.g048501	Cre17.g704650	0.0201435
Cre02.g094150	Cre17.g712450	0.0201434
Cre16.g667450	Cre04.g224650	0.0201406
Cre17.g702451	Cre02.g103750	0.0201363
Cre07.g330050	Cre07.g353555	0.0201352
Cre03.g197350	Cre16.g651350	0.020132
Cre06.g305850	Cre13.g564500	0.0201214
Cre04.g228400	Cre08.g358700	0.0201202
Cre02.g108450	Cre15.g635200	0.0201173
Cre02.g074150	Cre06.g285150	0.0201125
Cre02.g078831	Cre15.g638304	0.0201066
Cre02.g078700	Cre17.g734805	0.0201011
Cre02.g101300	Cre06.g304150	0.0200971
Cre01.g043550	Cre10.g464850	0.0200964
Cre02.g101500	Cre09.g387319	0.0200955
Cre06.g268600	Cre10.g450050	0.0200896
Cre08.g361400	Cre02.g146850	0.0200892
Cre02.g118250	Cre03.g180100	0.0200837
Cre06.g291500	Cre10.g429300	0.0200805
Cre06.g291500	Cre14.g630350	0.0200777
Cre06.g266950	Cre10.g426950	0.0200775
Cre03.g189850	Cre04.g219400	0.0200704
Cre03.g172800	Cre08.g384100	0.0200679
Cre03.g163200	Cre14.g619750	0.0200671
Cre12.g502700	Cre12.g516851	0.0200662
Cre01.g048501	Cre09.g399910	0.0200261
Cre16.g679050	Cre17.g738100	0.0200216
Cre06.g305850	Cre04.g227550	0.0200169
Cre02.g113450	Cre02.g077900	0.0200137
Cre03.g212977	Cre06.g278140	0.0200125
Cre12.g560750	Cre08.g367550	0.0200096
Cre10.g450500	Cre16.g679750	0.020003
Cre12.g489000	Cre10.g421350	0.0200023
Cre01.g008200	Cre03.g201150	0.0199996
Cre01.g008200	Cre02.g082150	0.019999
Cre03.g163200	Cre11.g475600	0.019998
Cre03.g153050	Cre15.g638700	0.0199967
Cre09.g410450	Cre03.g149350	0.019995
Cre12.g560750	Cre06.g282550	0.0199939
Cre06.g250950	Cre16.g685650	0.0199882
Cre03.g210625	Cre02.g084350	0.0199843
Cre03.g174150	Cre01.g018000	0.0199792
Cre10.g441000	Cre06.g272500	0.019971
Cre09.g397734	Cre06.g285401	0.0199663
Cre15.g635100	Cre15.g635000	0.0199608
Cre09.g386753	Cre08.g381450	0.0199598
Cre03.g145407	Cre03.g192100	0.0199512
Cre03.g185950	Cre03.g204241	0.0199495
Cre01.g051174	Cre14.g632700	0.0199479
Cre17.g696300	Cre03.g170100	0.0199478
Cre02.g104700	Cre12.g527300	0.0199477
Cre10.g418600	Cre09.g412850	0.0199445
Cre11.g467581	Cre03.g144364	0.0199439
Cre08.g358532	Cre03.g190850	0.0199413
Cre06.g268600	Cre08.g361700	0.0199313
Cre06.g253250	Cre09.g388245	0.0199304
Cre02.g110550	Cre05.g238343	0.0199273
Cre09.g413050	Cre15.g638700	0.0199179
Cre03.g197100	Cre12.g540150	0.0199149
Cre12.g517451	Cre08.g375450	0.0199132
Cre06.g255450	Cre03.g145087	0.0199105
Cre01.g029450	Cre03.g157400	0.0199095
Cre05.g241636	Cre06.g283900	0.0199069
Cre05.g242650	Cre01.g004200	0.0199033
Cre04.g221900	Cre14.g632700	0.019903
Cre10.g430750	Cre10.g450750	0.0198983
Cre16.g671900	Cre06.g278117	0.0198979
Cre12.g560200	Cre16.g680850	0.0198954
Cre16.g667450	Cre12.g495000	0.019893
Cre01.g009575	Cre12.g546950	0.0198894
Cre13.g571050	Cre03.g157950	0.0198863
Cre08.g371052	Cre01.g009676	0.019881
Cre16.g679050	Cre07.g356900	0.0198794
Cre05.g242650	Cre08.g369976	0.0198783
Cre01.g043550	Cre01.g004350	0.0198771
Cre03.g183350	Cre08.g370050	0.0198748
Cre06.g275350	Cre09.g402330	0.0198746
Cre02.g118250	Cre07.g330650	0.0198746
Cre03.g200431	Cre17.g737300	0.0198738
Cre08.g361400	Cre06.g290150	0.0198727
Cre12.g485950	Cre02.g090689	0.0198722
Cre02.g118250	Cre06.g284600	0.0198714
Cre04.g231516	Cre04.g226250	0.0198713
Cre06.g275350	Cre05.g240550	0.019858
Cre02.g074150	Cre06.g277801	0.0198464
Cre03.g210625	Cre12.g523900	0.0198458
Cre16.g680588	Cre11.g479650	0.0198378
Cre07.g354500	Cre06.g263950	0.0198343
Cre12.g516050	Cre11.g480300	0.0198323
Cre12.g540400	Cre08.g370250	0.0198292
Cre04.g228400	Cre16.g647901	0.0198249
Cre01.g004600	Cre08.g361400	0.0198226
Cre03.g212977	Cre06.g254450	0.0198219
Cre06.g275500	Cre01.g019200	0.0198207
Cre16.g692500	Cre06.g294776	0.0198148
Cre03.g145407	Cre07.g319750	0.0198128
Cre17.g729750	Cre13.g566250	0.0198118
Cre07.g329650	Cre09.g412850	0.0198087
Cre03.g149400	Cre10.g457050	0.0198084
Cre09.g410450	Cre12.g518100	0.0198079
Cre06.g278181	Cre15.g639500	0.0198001
Cre07.g329650	Cre02.g082950	0.0197977
Cre13.g581150	Cre03.g181350	0.0197951
Cre13.g572450	Cre16.g691350	0.0197941
Cre17.g696300	Cre03.g148300	0.0197938
Cre05.g238250	Cre10.g459950	0.0197872
Cre03.g152150	Cre04.g233003	0.0197852
Cre06.g275500	Cre13.g572900	0.0197819
Cre16.g654550	Cre09.g403293	0.0197808
Cre02.g101500	Cre03.g160850	0.0197735
Cre07.g354500	Cre15.g643740	0.0197704
Cre06.g283200	Cre16.g681914	0.0197653
Cre01.g052300	Cre05.g233750	0.0197646
Cre09.g410450	Cre12.g516650	0.0197596
Cre11.g469400	Cre10.g420950	0.0197583
Cre08.g361400	Cre09.g412850	0.0197543
Cre09.g387850	Cre12.g496850	0.0197511
Cre16.g676421	Cre16.g691204	0.0197499
Cre06.g264400	Cre08.g369976	0.0197468
Cre06.g300600	Cre05.g244700	0.0197462
Cre03.g183350	Cre07.g338000	0.0197449
Cre03.g172800	Cre03.g191750	0.019741
Cre07.g318050	Cre09.g403500	0.0197372
Cre09.g392300	Cre12.g487250	0.0197341
Cre01.g008200	Cre03.g178400	0.0197257
Cre02.g104700	Cre07.g342550	0.0197226
Cre17.g696750	Cre03.g167450	0.0197203
Cre06.g278229	Cre02.g103784	0.0197187
Cre04.g212700	Cre07.g344300	0.0197068
Cre04.g221900	Cre12.g497150	0.0197058
Cre16.g680588	Cre08.g384100	0.0196925
Cre09.g389750	Cre07.g331300	0.0196877
Cre12.g541777	Cre01.g015650	0.0196799
Cre12.g522400	Cre10.g423850	0.0196751
Cre06.g291500	Cre03.g161550	0.0196723
Cre06.g278229	Cre01.g004000	0.0196721
Cre02.g087551	Cre01.g013400	0.0196699
Cre06.g261450	Cre18.g748947	0.0196668
Cre06.g275500	Cre07.g312750	0.0196608
Cre03.g146027	Cre03.g194535	0.0196563
Cre16.g679050	Cre13.g589700	0.0196501
Cre02.g103450	Cre12.g546770	0.019649
Cre10.g430750	Cre17.g699300	0.0196403
Cre16.g649433	Cre13.g584551	0.0196385
Cre13.g580450	Cre17.g737000	0.0196362
Cre11.g467581	Cre02.g095053	0.0196323
Cre04.g228400	Cre12.g508853	0.0196257
Cre09.g389750	Cre16.g679750	0.0196197
Cre06.g262800	Cre10.g460650	0.0196052
Cre16.g654550	Cre12.g514750	0.019602
Cre10.g464750	Cre06.g279950	0.0195979
Cre03.g189850	Cre16.g695450	0.0195978
Cre03.g145407	Cre02.g090400	0.0195964
Cre14.g617200	Cre03.g175000	0.0195868
Cre03.g149350	Cre09.g402478	0.0195813
Cre06.g291500	Cre09.g396438	0.0195799
Cre07.g344668	Cre10.g442900	0.0195788
Cre11.g467577	Cre04.g217300	0.0195769
Cre02.g101550	Cre17.g747697	0.0195742
Cre06.g270850	Cre07.g330550	0.0195726
Cre16.g667450	Cre01.g032900	0.0195702
Cre16.g667900	Cre17.g734789	0.01957
Cre12.g534450	Cre04.g224200	0.0195688
Cre06.g278229	Cre13.g587250	0.0195685
Cre06.g293750	Cre06.g306350	0.0195681
Cre03.g198800	Cre16.g694750	0.0195665
Cre07.g318050	Cre13.g573650	0.019563
Cre02.g113450	Cre12.g557400	0.0195569
Cre16.g668200	Cre16.g684800	0.0195519
Cre03.g193400	Cre12.g553950	0.0195468
Cre16.g667450	Cre13.g567500	0.0195449
Cre05.g238250	Cre08.g379000	0.0195419
Cre13.g606750	Cre12.g491950	0.0195412
Cre17.g709800	Cre03.g170900	0.0195343
Cre03.g197350	Cre14.g626600	0.0195283
Cre03.g176651	Cre07.g313350	0.019528
Cre12.g515050	Cre13.g577850	0.0195277
Cre02.g096300	Cre02.g119000	0.0195259
Cre14.g612350	Cre14.g632250	0.0195166
Cre02.g103450	Cre01.g040050	0.0195119
Cre01.g051174	Cre03.g145087	0.0195109
Cre03.g146027	Cre04.g226100	0.0195087
Cre14.g620850	Cre01.g000450	0.019507
Cre08.g361400	Cre13.g605600	0.0195058
Cre03.g185950	Cre10.g448850	0.0195016
Cre02.g145550	Cre16.g686501	0.019499
Cre16.g654550	Cre02.g085450	0.0194946
Cre09.g401219	Cre02.g146550	0.0194923
Cre08.g361400	Cre17.g721350	0.0194919
Cre11.g476200	Cre17.g711100	0.0194863
Cre03.g180800	Cre06.g296200	0.0194861
Cre03.g164650	Cre05.g243550	0.0194782
Cre08.g358534	Cre02.g103784	0.0194771
Cre04.g212100	Cre08.g365720	0.019474
Cre03.g144747	Cre07.g344000	0.0194709
Cre07.g349152	Cre17.g734773	0.0194699
Cre03.g189000	Cre16.g685650	0.0194698
Cre01.g008200	Cre03.g180600	0.0194687
Cre09.g386753	Cre16.g657300	0.019468
Cre12.g514400	Cre13.g602600	0.0194648
Cre10.g464750	Cre10.g438000	0.0194646
Cre09.g399289	Cre13.g585700	0.0194616
Cre05.g243000	Cre06.g262050	0.0194606
Cre06.g278181	Cre12.g517650	0.0194535
Cre03.g185950	Cre01.g004200	0.0194515
Cre03.g194950	Cre12.g542750	0.0194458
Cre06.g250950	Cre16.g680450	0.0194456
Cre08.g383000	Cre13.g579650	0.0194433
Cre08.g364400	Cre14.g629840	0.0194375
Cre02.g074150	Cre06.g266052	0.0194367
Cre04.g231516	Cre17.g702650	0.0194346
Cre14.g620850	Cre06.g285150	0.0194344
Cre01.g000050	Cre02.g118801	0.019433
Cre14.g617200	Cre06.g252892	0.0194291
Cre07.g329650	Cre16.g685628	0.0194289
Cre16.g676421	Cre13.g584500	0.0194289
Cre05.g242600	Cre17.g734805	0.0194284
Cre14.g620850	Cre17.g714900	0.0194268
Cre04.g215450	Cre03.g155500	0.0194267
Cre06.g264400	Cre01.g034850	0.0194256
Cre09.g392300	Cre03.g186000	0.0194248
Cre06.g278159	Cre12.g513000	0.0194197
Cre02.g101300	Cre02.g110800	0.0194138
Cre10.g441300	Cre14.g626950	0.0194119
Cre07.g318050	Cre07.g349950	0.0194111
Cre09.g386753	Cre09.g415100	0.0194097
Cre07.g354500	Cre09.g390900	0.0194065
Cre03.g149350	Cre03.g213089	0.0194055
Cre16.g671900	Cre16.g692751	0.0193987
Cre02.g118250	Cre01.g038050	0.0193983
Cre07.g349152	Cre09.g387430	0.0193968
Cre08.g364050	Cre16.g651050	0.0193938
Cre03.g149350	Cre04.g214545	0.0193932
Cre09.g387850	Cre08.g378700	0.0193915
Cre01.g033900	Cre03.g191750	0.0193777
Cre04.g228400	Cre12.g510350	0.0193774
Cre03.g198800	Cre08.g364751	0.0193623
Cre10.g441000	Cre12.g510150	0.019362
Cre06.g305850	Cre09.g399450	0.0193523
Cre03.g183350	Cre07.g320900	0.0193517
Cre13.g580450	Cre13.g579650	0.0193509
Cre02.g101550	Cre10.g458300	0.0193451
Cre06.g285600	Cre03.g205650	0.0193419
Cre05.g233551	Cre16.g681914	0.0193403
Cre08.g361400	Cre02.g146550	0.0193394
Cre03.g149400	Cre12.g484150	0.019335
Cre09.g387850	Cre14.g633950	0.0193275
Cre03.g146027	Cre04.g213905	0.0193265
Cre07.g329650	Cre03.g189850	0.0193261
Cre13.g581150	Cre12.g519000	0.0193213
Cre09.g390430	Cre12.g559554	0.0193157
Cre03.g149350	Cre08.g366050	0.0193088
Cre14.g612100	Cre06.g277801	0.0193086
Cre10.g418600	Cre17.g712950	0.0193085
Cre05.g241636	Cre03.g209505	0.0193084
Cre03.g163200	Cre06.g261400	0.019306
Cre16.g680050	Cre06.g301750	0.019301
Cre03.g185950	Cre08.g367950	0.0192968
Cre08.g383000	Cre05.g237283	0.0192905
Cre14.g630376	Cre12.g499400	0.0192867
Cre12.g522400	Cre13.g603250	0.0192845
Cre11.g467577	Cre17.g741550	0.0192825
Cre09.g401219	Cre09.g395954	0.0192813
Cre06.g254650	Cre12.g496550	0.0192758
Cre16.g692250	Cre02.g111150	0.019272
Cre03.g212641	Cre10.g458750	0.0192716
Cre04.g226400	Cre02.g073700	0.0192564
Cre16.g674890	Cre10.g449100	0.0192563
Cre02.g146629	Cre03.g156400	0.0192562
Cre06.g270850	Cre06.g282150	0.0192556
Cre03.g180800	Cre11.g481104	0.0192542
Cre03.g144747	Cre12.g554150	0.0192509
Cre01.g052300	Cre08.g372050	0.0192475
Cre10.g431450	Cre03.g174650	0.0192463
Cre14.g620850	Cre07.g324150	0.0192454
Cre01.g043550	Cre01.g031750	0.0192433
Cre08.g364450	Cre03.g204602	0.0192412
Cre09.g410450	Cre06.g296950	0.0192376
Cre14.g630376	Cre03.g199900	0.0192337
Cre09.g391353	Cre02.g103784	0.0192329
Cre03.g179000	Cre07.g347700	0.0192265
Cre08.g373346	Cre09.g406750	0.019224
Cre04.g231124	Cre15.g640100	0.0192215
Cre07.g345050	Cre14.g617200	0.0192177
Cre09.g410450	Cre16.g661626	0.0192096
Cre10.g453500	Cre12.g522750	0.0192069
Cre13.g581150	Cre17.g732200	0.0192063
Cre01.g035150	Cre03.g190650	0.019202
Cre07.g319701	Cre07.g339400	0.0192
Cre06.g278184	Cre17.g718800	0.0191977
Cre03.g193400	Cre14.g630799	0.0191837
Cre14.g621050	Cre09.g400701	0.0191822
Cre16.g673250	Cre03.g189600	0.0191732
Cre16.g667150	Cre10.g462250	0.0191712
Cre09.g410450	Cre02.g107200	0.0191691
Cre16.g692250	Cre01.g012950	0.0191611
Cre12.g517451	Cre10.g427050	0.0191603
Cre13.g606750	Cre12.g496400	0.0191584
Cre06.g291500	Cre12.g501750	0.019156
Cre12.g534450	Cre17.g700650	0.0191546
Cre07.g319701	Cre01.g051174	0.0191533
Cre08.g377200	Cre12.g497400	0.0191519
Cre16.g667900	Cre01.g047350	0.0191496
Cre07.g345350	Cre02.g143567	0.0191483
Cre07.g318050	Cre09.g402330	0.0191397
Cre02.g078831	Cre09.g412350	0.0191392
Cre03.g172800	Cre07.g354075	0.0191358
Cre08.g371052	Cre13.g590550	0.01913
Cre07.g354500	Cre03.g144144	0.0191272
Cre09.g392542	Cre13.g592100	0.0191259
Cre02.g145550	Cre08.g367150	0.0191256
Cre11.g476200	Cre10.g437450	0.0191228
Cre07.g344668	Cre17.g700500	0.0191199
Cre12.g514250	Cre16.g649100	0.0191157
Cre04.g228400	Cre16.g665600	0.0191155
Cre05.g242600	Cre13.g579976	0.0191151
Cre07.g349152	Cre02.g147150	0.0191113
Cre16.g667450	Cre06.g297800	0.0191084
Cre06.g275350	Cre16.g695700	0.0191081
Cre15.g635100	Cre09.g392692	0.0191057
Cre11.g469400	Cre17.g722900	0.0191031
Cre06.g300600	Cre03.g176550	0.019097
Cre03.g160700	Cre07.g353550	0.0190955
Cre06.g278159	Cre03.g173450	0.019088
Cre06.g291500	Cre08.g358250	0.019088
Cre02.g085150	Cre07.g353555	0.0190865
Cre01.g008200	Cre16.g685628	0.0190851
Cre06.g291500	Cre18.g749797	0.019085
Cre16.g680050	Cre01.g048850	0.0190828
Cre10.g441000	Cre09.g401478	0.0190789
Cre12.g521150	Cre07.g355600	0.0190788
Cre14.g633789	Cre01.g013850	0.0190777
Cre02.g074150	Cre07.g344771	0.0190764
Cre02.g087551	Cre08.g366579	0.019076
Cre03.g194950	Cre14.g612800	0.0190686
Cre03.g174150	Cre12.g484100	0.0190685
Cre07.g353700	Cre16.g663150	0.0190652
Cre08.g373346	Cre09.g388467	0.0190628
Cre01.g029450	Cre03.g168605	0.0190498
Cre17.g702650	Cre16.g686350	0.0190492
Cre09.g390000	Cre07.g324150	0.019046
Cre09.g392300	Cre14.g633850	0.0190456
Cre06.g266850	Cre03.g148000	0.0190451
Cre02.g082550	Cre01.g052200	0.0190364
Cre03.g185950	Cre16.g656350	0.0190353
Cre03.g200431	Cre01.g018000	0.0190312
Cre08.g383000	Cre12.g508853	0.0190304
Cre03.g210625	Cre13.g589700	0.0190259
Cre08.g378800	Cre12.g545500	0.0190227
Cre06.g250950	Cre12.g520300	0.0190209
Cre01.g043550	Cre03.g204465	0.0190208
Cre09.g393284	Cre17.g740050	0.0190195
Cre07.g351550	Cre09.g413141	0.0190178
Cre02.g103450	Cre02.g085257	0.0190116
Cre12.g517451	Cre17.g723800	0.0190037
Cre10.g446450	Cre03.g194900	0.0189965
Cre11.g467581	Cre10.g456851	0.0189936
Cre10.g418600	Cre01.g004600	0.0189872
Cre07.g345350	Cre17.g701050	0.0189863
Cre03.g163200	Cre05.g233305	0.0189835
Cre08.g377200	Cre12.g506851	0.0189826
Cre02.g078831	Cre01.g026100	0.0189795
Cre09.g392300	Cre09.g403050	0.0189743
Cre06.g300600	Cre10.g439050	0.0189737
Cre07.g353555	Cre19.g750097	0.0189723
Cre10.g421550	Cre06.g285401	0.0189716
Cre06.g305200	Cre12.g535800	0.0189674
Cre04.g231516	Cre08.g373150	0.0189669
Cre10.g441000	Cre17.g735021	0.01896
Cre08.g361400	Cre12.g496500	0.0189524
Cre07.g353555	Cre16.g664801	0.0189507
Cre01.g000050	Cre12.g497400	0.0189453
Cre03.g172800	Cre06.g290900	0.0189429
Cre03.g163200	Cre07.g344400	0.0189428
Cre16.g680050	Cre11.g467660	0.0189405
Cre03.g174150	Cre15.g638954	0.0189347
Cre02.g083750	Cre01.g003508	0.0189345
Cre06.g289900	Cre14.g630350	0.0189298
Cre11.g481800	Cre08.g362250	0.0189292
Cre02.g087551	Cre17.g720183	0.018925
Cre04.g221900	Cre16.g691204	0.0189211
Cre06.g291500	Cre03.g208049	0.0189194
Cre12.g516050	Cre03.g207900	0.0189175
Cre13.g606750	Cre11.g467693	0.0189174
Cre06.g253250	Cre17.g721850	0.0189165
Cre06.g284000	Cre08.g386050	0.0189165
Cre03.g146027	Cre06.g311800	0.0189146
Cre14.g633789	Cre13.g583150	0.0189093
Cre17.g702650	Cre11.g480300	0.0189075
Cre06.g250950	Cre01.g025850	0.0189054
Cre04.g219600	Cre02.g104650	0.0189036
Cre06.g278181	Cre12.g526068	0.0189025
Cre08.g364450	Cre04.g219400	0.0188956
Cre09.g410450	Cre14.g612400	0.0188932
Cre01.g008200	Cre02.g116250	0.01889
Cre06.g293750	Cre11.g481400	0.0188871
Cre08.g373346	Cre12.g522750	0.0188868
Cre11.g467577	Cre03.g165600	0.0188801
Cre02.g113450	Cre07.g325755	0.0188791
Cre10.g450500	Cre01.g000200	0.0188763
Cre03.g185950	Cre02.g102850	0.0188754
Cre05.g242650	Cre02.g144000	0.0188711
Cre06.g261450	Cre03.g193850	0.0188691
Cre17.g709550	Cre09.g389467	0.0188691
Cre10.g436800	Cre01.g054550	0.0188688
Cre06.g275350	Cre12.g547050	0.018868
Cre03.g200431	Cre10.g421200	0.0188666
Cre10.g421550	Cre03.g184750	0.0188647
Cre05.g238250	Cre13.g605650	0.0188638
Cre03.g197100	Cre03.g198000	0.0188622
Cre04.g221900	Cre07.g318300	0.0188556
Cre01.g033900	Cre07.g347400	0.0188552
Cre05.g243000	Cre11.g467581	0.0188551
Cre04.g212100	Cre04.g223750	0.018849
Cre03.g160700	Cre17.g709950	0.0188446
Cre05.g242600	Cre07.g313302	0.0188423
Cre02.g118250	Cre02.g146850	0.0188421
Cre16.g649433	Cre02.g111350	0.018838
Cre06.g292650	Cre01.g029500	0.0188227
Cre04.g221900	Cre06.g286650	0.0188175
Cre08.g358534	Cre13.g575050	0.0188171
Cre02.g078700	Cre09.g393432	0.0188159
Cre03.g164650	Cre02.g084600	0.0188113
Cre06.g254650	Cre17.g729750	0.0188091
Cre01.g035150	Cre10.g455250	0.0188037
Cre02.g097850	Cre03.g199100	0.0188011
Cre07.g345050	Cre07.g347980	0.0187938
Cre03.g149350	Cre01.g053600	0.0187921
Cre03.g200431	Cre04.g218000	0.0187883
Cre03.g212641	Cre04.g211600	0.0187879
Cre02.g101550	Cre01.g013550	0.0187866
Cre12.g503800	Cre02.g073850	0.0187857
Cre02.g103450	Cre07.g324750	0.0187855
Cre16.g675700	Cre06.g303800	0.0187842
Cre10.g446450	Cre09.g401515	0.0187814
Cre09.g401219	Cre14.g633000	0.0187748
Cre02.g104700	Cre16.g664200	0.0187719
Cre08.g361400	Cre01.g033832	0.0187703
Cre07.g344668	Cre12.g509750	0.0187666
Cre14.g630376	Cre12.g523340	0.0187651
Cre01.g008200	Cre12.g496200	0.0187649
Cre03.g200431	Cre13.g580550	0.0187615
Cre02.g118250	Cre03.g206351	0.018759
Cre03.g172800	Cre03.g145467	0.0187577
Cre16.g675700	Cre16.g681914	0.0187574
Cre08.g383000	Cre03.g206257	0.0187564
Cre03.g149350	Cre16.g691050	0.0187423
Cre03.g149350	Cre05.g244200	0.0187411
Cre06.g275500	Cre12.g498700	0.0187401
Cre10.g438850	Cre15.g638700	0.0187382
Cre14.g617200	Cre02.g147850	0.0187369
Cre02.g101500	Cre03.g172700	0.0187364
Cre06.g278229	Cre08.g367700	0.018736
Cre11.g479450	Cre16.g659450	0.0187355
Cre03.g193400	Cre05.g233051	0.0187353
Cre02.g103450	Cre01.g004400	0.0187328
Cre07.g319701	Cre10.g452450	0.0187316
Cre12.g521150	Cre14.g629840	0.0187309
Cre06.g289900	Cre02.g075400	0.0187288
Cre17.g696300	Cre10.g453728	0.0187257
Cre11.g467577	Cre17.g699926	0.0187203
Cre10.g460400	Cre12.g499700	0.0187165
Cre06.g269100	Cre10.g461550	0.0187157
Cre07.g354500	Cre10.g465750	0.0187155
Cre15.g643700	Cre01.g028600	0.0187134
Cre13.g562400	Cre02.g142246	0.0187105
Cre07.g344668	Cre03.g162400	0.01871
Cre02.g101300	Cre05.g238260	0.0187087
Cre06.g278159	Cre03.g202561	0.0187085
Cre06.g278229	Cre02.g115000	0.0187077
Cre16.g654550	Cre01.g031850	0.0187062
Cre01.g043550	Cre06.g277200	0.018703
Cre02.g082550	Cre03.g206257	0.0187027
Cre09.g391353	Cre12.g510750	0.0187019
Cre16.g676421	Cre11.g467575	0.0187002
Cre01.g043550	Cre05.g241950	0.0186958
Cre11.g467581	Cre13.g583000	0.0186915
Cre06.g275350	Cre04.g229250	0.0186883
Cre03.g149350	Cre09.g390726	0.0186852
Cre01.g051174	Cre14.g618926	0.0186813
Cre05.g242650	Cre17.g741900	0.0186779
Cre16.g676421	Cre02.g078939	0.0186775
Cre10.g430750	Cre08.g358578	0.0186744
Cre12.g503800	Cre16.g661450	0.0186706
Cre03.g145407	Cre06.g292050	0.018669
Cre16.g654550	Cre02.g073850	0.018669
Cre03.g189000	Cre10.g444094	0.0186642
Cre12.g523000	Cre17.g728100	0.0186638
Cre03.g185950	Cre09.g395500	0.01866
Cre02.g085150	Cre06.g263950	0.0186567
Cre17.g696300	Cre16.g664700	0.0186534
Cre12.g514400	Cre16.g686285	0.0186513
Cre02.g101500	Cre17.g720450	0.0186503
Cre12.g521150	Cre16.g651950	0.0186498
Cre09.g387850	Cre16.g657400	0.0186479
Cre03.g163200	Cre02.g095147	0.0186477
Cre10.g453500	Cre16.g650550	0.018644
Cre04.g228400	Cre16.g670650	0.0186412
Cre16.g649433	Cre17.g745447	0.0186397
Cre03.g152150	Cre10.g453750	0.0186382
Cre03.g200431	Cre14.g626667	0.0186373
Cre06.g289900	Cre12.g518800	0.0186348
Cre04.g219600	Cre16.g684022	0.0186344
Cre07.g354500	Cre10.g421650	0.0186338
Cre08.g383000	Cre02.g076550	0.0186309
Cre02.g096300	Cre13.g590150	0.0186302
Cre13.g572150	Cre02.g088551	0.0186282
Cre16.g667450	Cre05.g244250	0.0186265
Cre08.g383000	Cre10.g447700	0.0186244
Cre06.g278181	Cre17.g697934	0.0186219
Cre03.g184600	Cre11.g483250	0.0186203
Cre06.g275350	Cre07.g339550	0.0186201
Cre16.g673250	Cre02.g084873	0.0186193
Cre10.g438850	Cre07.g313700	0.0186048
Cre02.g146629	Cre03.g144647	0.0186044
Cre02.g101300	Cre06.g296950	0.018604
Cre01.g043550	Cre07.g351900	0.0186012
Cre16.g661650	Cre07.g324150	0.0186004
Cre01.g009575	Cre12.g555300	0.0185916
Cre16.g679050	Cre16.g691204	0.0185754
Cre03.g185950	Cre12.g529550	0.0185722
Cre06.g266850	Cre10.g448950	0.0185718
Cre08.g364450	Cre16.g675000	0.0185614
Cre02.g104700	Cre11.g467525	0.0185596
Cre10.g433350	Cre02.g141946	0.018559
Cre06.g278181	Cre03.g153200	0.0185577
Cre06.g283200	Cre03.g187500	0.0185575
Cre06.g270850	Cre08.g383702	0.0185536
Cre10.g438850	Cre09.g386732	0.0185501
Cre03.g145407	Cre06.g281286	0.0185477
Cre03.g152150	Cre01.g053150	0.0185473
Cre16.g692250	Cre08.g366600	0.0185433
Cre02.g101150	Cre08.g365550	0.0185416
Cre02.g082550	Cre05.g234652	0.0185373
Cre02.g101850	Cre12.g523050	0.0185313
Cre16.g661650	Cre08.g358521	0.0185313
Cre02.g109650	Cre08.g380151	0.0185259
Cre04.g228400	Cre14.g617350	0.0185251
Cre03.g193400	Cre17.g718250	0.0185212
Cre13.g568350	Cre13.g603350	0.0185199
Cre06.g264400	Cre01.g049650	0.0185188
Cre12.g502700	Cre12.g512350	0.0185174
Cre02.g103450	Cre17.g743250	0.0185123
Cre14.g621050	Cre13.g563450	0.0185099
Cre01.g043550	Cre01.g052200	0.0185091
Cre13.g606750	Cre14.g621475	0.0185064
Cre12.g517350	Cre16.g692228	0.0185051
Cre16.g672300	Cre14.g609650	0.0185017
Cre03.g145407	Cre02.g077100	0.018501
Cre03.g180800	Cre14.g632650	0.0184971
Cre17.g696300	Cre03.g148350	0.0184969
Cre16.g675700	Cre08.g370900	0.0184968
Cre04.g218050	Cre10.g423200	0.0184966
Cre11.g467577	Cre12.g487600	0.0184948
Cre16.g676421	Cre11.g480300	0.0184941
Cre05.g242600	Cre12.g538900	0.0184881
Cre06.g250950	Cre06.g275350	0.018488
Cre14.g630400	Cre12.g500550	0.0184864
Cre02.g091550	Cre11.g467574	0.0184861
Cre13.g580450	Cre01.g025400	0.018482
Cre11.g480950	Cre10.g437900	0.0184788
Cre03.g197350	Cre10.g451850	0.0184762
Cre09.g386753	Cre09.g393400	0.0184744
Cre02.g087551	Cre10.g443250	0.0184716
Cre09.g392542	Cre17.g708038	0.0184706
Cre16.g675100	Cre11.g481400	0.0184702
Cre02.g100100	Cre14.g609750	0.0184692
Cre10.g433350	Cre01.g018550	0.0184686
Cre02.g109650	Cre11.g468250	0.0184669
Cre09.g391353	Cre03.g211745	0.0184657
Cre12.g514400	Cre03.g146547	0.0184653
Cre02.g101150	Cre11.g467400	0.0184638
Cre12.g560750	Cre10.g426750	0.0184637
Cre13.g583150	Cre19.g750497	0.0184629
Cre16.g676421	Cre16.g681400	0.0184609
Cre07.g335150	Cre16.g684155	0.0184596
Cre17.g742700	Cre09.g407350	0.0184596
Cre10.g453500	Cre05.g232000	0.018458
Cre03.g149350	Cre03.g168550	0.0184559
Cre16.g671900	Cre17.g733652	0.0184556
Cre16.g675700	Cre06.g262700	0.01845
Cre11.g467577	Cre03.g160450	0.0184458
Cre02.g108350	Cre17.g705450	0.0184443
Cre07.g351500	Cre12.g509700	0.0184425
Cre14.g633789	Cre16.g672609	0.0184393
Cre10.g429880	Cre10.g424450	0.0184346
Cre06.g270850	Cre06.g306400	0.0184318
Cre10.g435450	Cre06.g284000	0.0184318
Cre09.g389750	Cre06.g309150	0.0184316
Cre08.g361400	Cre14.g620050	0.0184273
Cre03.g149350	Cre17.g720183	0.0184268
Cre10.g450500	Cre09.g395732	0.0184241
Cre03.g185950	Cre12.g486700	0.0184232
Cre04.g219600	Cre09.g394917	0.0184219
Cre06.g275350	Cre07.g326600	0.0184207
Cre12.g489000	Cre12.g554400	0.0184196
Cre06.g250950	Cre03.g146687	0.0184171
Cre02.g101150	Cre12.g531500	0.0184119
Cre02.g096300	Cre12.g510350	0.0184105
Cre04.g221900	Cre12.g516400	0.0184099
Cre10.g418600	Cre13.g591650	0.0184059
Cre08.g361400	Cre12.g516350	0.0184053
Cre06.g291500	Cre03.g206200	0.0184019
Cre16.g667450	Cre16.g650450	0.0183998
Cre12.g534450	Cre13.g578850	0.0183977
Cre10.g431450	Cre13.g588736	0.0183976
Cre03.g153050	Cre11.g468359	0.0183972
Cre03.g163200	Cre07.g329250	0.0183939
Cre12.g514400	Cre12.g495951	0.0183937
Cre03.g189850	Cre05.g231002	0.0183928
Cre16.g680588	Cre08.g362250	0.0183847
Cre08.g383000	Cre10.g439200	0.0183846
Cre14.g620850	Cre16.g648350	0.0183799
Cre08.g358534	Cre02.g110000	0.0183779
Cre03.g144747	Cre17.g714800	0.0183753
Cre12.g503800	Cre13.g570350	0.0183726
Cre03.g183350	Cre04.g227301	0.0183724
Cre06.g285600	Cre09.g401000	0.018372
Cre02.g078831	Cre09.g409150	0.0183681
Cre02.g097850	Cre03.g187550	0.0183661
Cre02.g101150	Cre02.g144950	0.0183654
Cre03.g200431	Cre13.g566300	0.0183631
Cre05.g240600	Cre16.g669700	0.0183563
Cre13.g562400	Cre18.g748847	0.0183542
Cre02.g145550	Cre16.g675400	0.0183509
Cre06.g300600	Cre07.g318800	0.0183479
Cre11.g479450	Cre07.g319100	0.0183464
Cre16.g692500	Cre07.g328450	0.0183457
Cre16.g695600	Cre09.g400664	0.0183445
Cre07.g344668	Cre08.g373348	0.0183441
Cre01.g043550	Cre11.g481300	0.018343
Cre12.g540400	Cre12.g524450	0.0183418
Cre05.g242600	Cre01.g000250	0.0183356
Cre12.g557300	Cre06.g268850	0.0183352
Cre11.g480950	Cre03.g154400	0.0183317
Cre16.g667150	Cre01.g011400	0.0183279
Cre13.g572150	Cre16.g680005	0.0183272
Cre08.g358532	Cre02.g095069	0.0183261
Cre06.g275350	Cre14.g633450	0.0183259
Cre03.g152150	Cre11.g467543	0.0183223
Cre07.g354500	Cre09.g389615	0.0183218
Cre03.g144747	Cre04.g232702	0.0183217
Cre06.g278159	Cre12.g538750	0.0183168
Cre14.g620850	Cre12.g510750	0.0183162
Cre10.g436800	Cre06.g301600	0.0183156
Cre01.g035150	Cre13.g567650	0.0183097
Cre03.g185950	Cre12.g495000	0.0183074
Cre03.g180800	Cre03.g201417	0.018305
Cre12.g522400	Cre03.g178650	0.0183021
Cre02.g145550	Cre16.g691888	0.018302
Cre03.g193400	Cre06.g283200	0.0183008
Cre01.g051174	Cre16.g651950	0.0182912
Cre12.g560200	Cre08.g384355	0.0182876
Cre12.g560750	Cre17.g738100	0.0182782
Cre03.g212641	Cre06.g278129	0.0182769
Cre17.g738632	Cre09.g388350	0.0182724
Cre02.g146629	Cre11.g481700	0.0182705
Cre10.g418600	Cre17.g741250	0.0182693
Cre06.g275350	Cre11.g476550	0.0182689
Cre03.g200431	Cre16.g683081	0.0182676
Cre09.g386753	Cre06.g277050	0.0182668
Cre10.g418600	Cre01.g026100	0.018263
Cre11.g479450	Cre16.g695950	0.018262
Cre12.g489000	Cre01.g049950	0.0182562
Cre09.g387850	Cre07.g347500	0.0182548
Cre16.g679050	Cre26.g756697	0.0182518
Cre17.g709550	Cre01.g055420	0.0182488
Cre13.g572450	Cre04.g224883	0.0182481
Cre03.g180800	Cre02.g081000	0.0182467
Cre10.g429880	Cre02.g113750	0.0182439
Cre03.g149350	Cre03.g179200	0.0182408
Cre09.g392542	Cre15.g639950	0.0182381
Cre08.g361400	Cre02.g082950	0.0182372
Cre17.g696300	Cre11.g468353	0.018236
Cre12.g521150	Cre07.g331650	0.0182347
Cre11.g480950	Cre08.g364050	0.0182337
Cre08.g364050	Cre02.g105800	0.0182322
Cre13.g580450	Cre01.g009101	0.0182307
Cre03.g149350	Cre04.g227050	0.0182305
Cre16.g649433	Cre02.g074737	0.0182277
Cre13.g573000	Cre07.g319750	0.0182259
Cre17.g729750	Cre10.g456650	0.0182233
Cre02.g103450	Cre03.g168550	0.0182205
Cre17.g702351	Cre03.g172451	0.018218
Cre12.g515050	Cre16.g668450	0.0182179
Cre12.g517451	Cre02.g113200	0.0182166
Cre13.g606750	Cre06.g300400	0.0182076
Cre10.g450500	Cre06.g271150	0.0182075
Cre05.g238250	Cre12.g520350	0.0182071
Cre07.g345350	Cre16.g669350	0.0182001
Cre16.g675700	Cre02.g082950	0.0181992
Cre06.g278229	Cre17.g708038	0.0181971
Cre16.g667450	Cre01.g004200	0.0181966
Cre09.g387850	Cre07.g355400	0.0181931
Cre12.g537671	Cre12.g523320	0.0181867
Cre07.g345050	Cre09.g387838	0.0181863
Cre16.g654550	Cre10.g444000	0.0181852
Cre01.g043550	Cre03.g207713	0.0181809
Cre08.g364050	Cre14.g626667	0.0181785
Cre03.g200431	Cre03.g154400	0.0181783
Cre03.g180800	Cre09.g395288	0.0181777
Cre02.g101500	Cre01.g018400	0.0181753
Cre17.g745697	Cre07.g327400	0.0181745
Cre04.g231516	Cre11.g480000	0.018174
Cre03.g212641	Cre17.g709550	0.0181731
Cre13.g571200	Cre01.g024500	0.0181706
Cre12.g489000	Cre01.g028000	0.0181689
Cre09.g410450	Cre12.g518200	0.0181686
Cre03.g212977	Cre13.g579300	0.0181627
Cre02.g113450	Cre07.g356900	0.0181607
Cre03.g160600	Cre06.g307650	0.0181602
Cre10.g460400	Cre11.g474750	0.0181593
Cre09.g389750	Cre09.g399326	0.0181572
Cre02.g096300	Cre06.g262900	0.0181554
Cre09.g410450	Cre02.g076550	0.0181554
Cre03.g160700	Cre06.g294750	0.0181552
Cre02.g101850	Cre16.g660331	0.0181544
Cre12.g560750	Cre13.g583150	0.018146
Cre06.g291500	Cre10.g425850	0.0181457
Cre03.g152150	Cre12.g523050	0.0181454
Cre01.g043550	Cre10.g466500	0.0181433
Cre03.g197350	Cre06.g279700	0.0181432
Cre16.g692250	Cre16.g688414	0.0181427
Cre06.g291500	Cre06.g305850	0.0181427
Cre03.g212977	Cre18.g748847	0.0181397
Cre01.g008200	Cre11.g467642	0.0181396
Cre06.g278159	Cre17.g715600	0.0181366
Cre09.g393284	Cre16.g685800	0.0181365
Cre10.g436800	Cre12.g524450	0.0181364
Cre10.g431450	Cre06.g279950	0.018134
Cre10.g450500	Cre12.g487500	0.0181313
Cre07.g335150	Cre10.g450050	0.0181313
Cre08.g383000	Cre03.g187400	0.0181284
Cre12.g516050	Cre03.g196050	0.0181265
Cre08.g364050	Cre11.g467558	0.0181264
Cre06.g275500	Cre06.g277050	0.0181255
Cre16.g667150	Cre12.g502500	0.0181242
Cre03.g212977	Cre09.g395732	0.0181222
Cre16.g675700	Cre18.g748797	0.0181136
Cre14.g614750	Cre02.g087300	0.018112
Cre07.g335150	Cre15.g639504	0.01811
Cre06.g278159	Cre14.g609500	0.0181064
Cre03.g200431	Cre07.g346850	0.0181026
Cre07.g345050	Cre10.g457150	0.0181018
Cre03.g149350	Cre09.g386741	0.0181016
Cre06.g289900	Cre09.g402589	0.0181013
Cre05.g242650	Cre07.g317050	0.018101
Cre08.g373346	Cre11.g469100	0.0180995
Cre08.g364050	Cre12.g485600	0.0180926
Cre03.g149350	Cre01.g050950	0.0180876
Cre05.g242600	Cre06.g258700	0.0180876
Cre08.g364050	Cre06.g272500	0.0180868
Cre13.g586450	Cre08.g362550	0.0180826
Cre01.g033900	Cre10.g450150	0.0180816
Cre03.g164650	Cre05.g232550	0.018078
Cre08.g358534	Cre06.g292650	0.0180766
Cre06.g275550	Cre10.g442850	0.0180753
Cre14.g620500	Cre21.g752147	0.0180719
Cre12.g485950	Cre10.g419000	0.0180711
Cre02.g108450	Cre04.g215950	0.0180709
Cre09.g400441	Cre10.g417700	0.0180617
Cre17.g702451	Cre14.g616826	0.0180616
Cre08.g378800	Cre13.g563450	0.0180582
Cre02.g101150	Cre01.g049950	0.0180546
Cre02.g101850	Cre18.g749497	0.0180545
Cre07.g340450	Cre14.g625950	0.0180497
Cre13.g581150	Cre01.g017200	0.0180479
Cre14.g617200	Cre10.g446450	0.0180476
Cre02.g091550	Cre03.g183350	0.0180456
Cre06.g275500	Cre11.g467617	0.0180429
Cre01.g001600	Cre08.g385300	0.0180357
Cre16.g695600	Cre12.g516300	0.0180351
Cre03.g158550	Cre13.g605404	0.0180303
Cre17.g738632	Cre12.g559950	0.0180278
Cre11.g479450	Cre01.g053850	0.0180274
Cre03.g185950	Cre07.g357550	0.0180273
Cre11.g476200	Cre06.g301750	0.0180267
Cre03.g189850	Cre13.g565250	0.0180244
Cre01.g033900	Cre17.g721800	0.0180238
Cre03.g200431	Cre01.g001450	0.018022
Cre06.g305850	Cre12.g544900	0.0180219
Cre16.g679050	Cre02.g143347	0.0180204
Cre06.g266850	Cre08.g379800	0.0180149
Cre16.g675700	Cre03.g150050	0.0180136
Cre13.g571050	Cre17.g710850	0.0180107
Cre05.g242600	Cre13.g586450	0.018005
Cre09.g401219	Cre07.g348100	0.0180049
Cre07.g321550	Cre01.g015600	0.0180043
Cre16.g654550	Cre06.g269150	0.0179996
Cre04.g226400	Cre12.g523100	0.0179965
Cre05.g238250	Cre14.g621300	0.0179961
Cre12.g508150	Cre16.g652700	0.0179958
Cre06.g253250	Cre10.g450150	0.0179955
Cre06.g266850	Cre15.g639504	0.0179947
Cre08.g361400	Cre16.g676300	0.0179929
Cre03.g145407	Cre01.g000200	0.0179913
Cre13.g581150	Cre16.g653050	0.0179907
Cre12.g515050	Cre14.g610000	0.0179907
Cre16.g671900	Cre11.g482800	0.0179895
Cre06.g293750	Cre17.g708750	0.0179878
Cre03.g180800	Cre11.g467558	0.0179866
Cre06.g283200	Cre03.g145287	0.0179855
Cre08.g358532	Cre14.g630811	0.0179819
Cre08.g373346	Cre10.g451600	0.0179806
Cre14.g614400	Cre17.g733000	0.0179798
Cre08.g364400	Cre06.g278087	0.0179776
Cre14.g620850	Cre02.g117250	0.0179766
Cre03.g162701	Cre12.g518100	0.0179742
Cre16.g692250	Cre09.g388550	0.0179739
Cre06.g261450	Cre02.g079800	0.0179644
Cre13.g562400	Cre02.g141100	0.0179621
Cre02.g097850	Cre07.g354075	0.0179614
Cre05.g247000	Cre04.g217911	0.0179608
Cre08.g364450	Cre08.g381516	0.0179595
Cre16.g692500	Cre09.g388652	0.017959
Cre03.g200431	Cre01.g031750	0.0179561
Cre01.g043550	Cre15.g639550	0.017955
Cre03.g152150	Cre17.g719900	0.0179532
Cre10.g438850	Cre10.g418750	0.0179489
Cre14.g612350	Cre06.g269544	0.0179483
Cre01.g003376	Cre01.g036800	0.0179471
Cre01.g052300	Cre09.g400812	0.0179443
Cre06.g269100	Cre01.g016950	0.0179432
Cre02.g146629	Cre06.g277801	0.0179406
Cre09.g399067	Cre02.g114850	0.0179374
Cre04.g231124	Cre12.g544900	0.0179367
Cre06.g283200	Cre07.g325738	0.0179299
Cre10.g446450	Cre13.g564350	0.0179288
Cre17.g709550	Cre09.g400664	0.0179283
Cre07.g319701	Cre09.g392505	0.0179251
Cre11.g476200	Cre10.g435650	0.0179239
Cre03.g210625	Cre01.g009900	0.0179236
Cre16.g649433	Cre09.g390726	0.0179201
Cre16.g680588	Cre06.g299150	0.0179154
Cre03.g153050	Cre12.g556350	0.0179143
Cre13.g583150	Cre07.g329250	0.0179111
Cre02.g110550	Cre16.g676300	0.0179093
Cre02.g104700	Cre12.g516450	0.0179072
Cre02.g082550	Cre09.g395732	0.0179059
Cre14.g614750	Cre09.g388763	0.0179
Cre06.g305850	Cre02.g078777	0.0178969
Cre17.g745697	Cre07.g344300	0.0178957
Cre02.g083750	Cre06.g276450	0.0178923
Cre09.g387850	Cre03.g193200	0.017891
Cre13.g573000	Cre02.g092750	0.0178891
Cre16.g674890	Cre02.g146550	0.0178876
Cre09.g390000	Cre13.g579100	0.0178857
Cre12.g508150	Cre01.g049000	0.0178854
Cre08.g358534	Cre13.g582600	0.0178847
Cre03.g197100	Cre10.g446500	0.0178799
Cre04.g218050	Cre17.g700850	0.0178791
Cre06.g275350	Cre02.g147750	0.0178782
Cre06.g275350	Cre01.g009101	0.0178744
Cre04.g228400	Cre14.g632700	0.0178711
Cre06.g300600	Cre17.g721300	0.0178693
Cre07.g353700	Cre07.g327850	0.0178683
Cre17.g709550	Cre01.g050500	0.0178672
Cre08.g364050	Cre07.g350700	0.0178668
Cre03.g144747	Cre03.g202561	0.0178644
Cre06.g275350	Cre07.g322350	0.0178634
Cre11.g475950	Cre06.g281526	0.017863
Cre06.g261450	Cre02.g142800	0.0178574
Cre08.g361400	Cre06.g298200	0.0178573
Cre06.g291500	Cre14.g617650	0.0178568
Cre06.g291500	Cre12.g517100	0.0178556
Cre12.g540400	Cre17.g709450	0.0178535
Cre09.g397475	Cre10.g461851	0.0178487
Cre04.g221900	Cre09.g388350	0.0178451
Cre07.g330050	Cre07.g339633	0.0178448
Cre07.g335150	Cre13.g588201	0.0178441
[truncated: 43,749 more rows]

## Sheet: Suppl Table 6 
Supplementary Table 6: Top 10 predicted regulators of qE genes in the PHOT-specific GRN. Regulation strength was calculated based on the edge weight assigned by GENIE3. no_GOI: Number of predicted target genes in th the respective gene set.
ID5_5	index	Gene	strength	no_GOI	Family
Cre02.g144800	1	LCI8	0.0371244	3	GNAT
Cre17.g702650	2	QER2	0.0349406	3	HMG
Cre02.g082550	3	ZEP1	0.0320511	3	FHA
Cre08.g364050	4	Cre08.g364050	0.0285789	2	MYB_related
Cre02.g145550	5	QER5	0.0267082	2	TRAF
Cre01.g043550	6	QER7	0.0261312	2	SBP
Cre17.g738632	7	QER1	0.0227713	2	VARL
Cre16.g676421	8	Cre16.g676421	0.0167754	1	Orphans
Cre06.g278159	9	CRCO	0.0140552	1	C2C2-CO-like
Cre02.g083750	10	ROC75	0.0111649	1	G2-like

## Sheet: Supple Table 7
Supplementary Table 7: k1/2(Ci) and Vmax values calculated from External Data Fig. 12 and 14.
Light conditions	Strain	k1/2(Ci) (µM)	95% Confidence Interval (µM)	Vmax (μmol of O2 mg−1 Chl h−1)	95% Confidence Interval (μmol of O2 mg−1 Chl h−1)
Low Light	WT (CC-4533)	297.8	215.1 to 414.0	180	162.0 to 201.2
Low Light	qer7	243.1	142.3 to 417.0	163.6	138.4 to 195.1
High Light	WT (CC-4533)	64.26	38.06 to 105.3	131.6	117.4 to 147.3
High Light	qer7	50.46	29.90 to 81.51	125.4	112.2 to 139.5
Low Light	WT (CC-125)	157.7	105.4 to 234.9	142.2	127.2 to 159.3
Low Light	phot	174.1	114.9 to 263.9	145.6	129.4 to 164.4
High Light	WT (CC-125)	67.14	32.75 to 128.2	125.6	107.3 to 146.2
High Light	phot	82.56	39.14 to 165.5	128.3	107.8 to 152.2

## Sheet: Suppl Table 8
Supplementary Table 8: List of genes putatively involved in photoprotection used for regulator prediction
GENE	ID	Function/ Mediated processes
CHR1/ COP3	Cre14.g611300	Fast Phototaxis, Photophobic responses, High light sensing
CHR2/ COP4	Cre02.g085257	Slow Phototaxis, Low light sensing
LHCBM1	Cre01.g066917	PSII Antenna protein, binding of LHCSR3 to LHC
LHCBM2	Cre12.g548400	PSII Antenna proteins
LHCBM3	Cre04.g232104	PSII Antenna proteins
LHCBM4	Cre06.g283950	PSII Antenna proteins
LHCBM5	Cre03.g156900	PSII Antenna proteins
LHCBM6	Cre06.g285250	PSII Antenna proteins
LHCBM7	Cre12.g548950	PSII Antenna proteins
LHCBM8	Cre06.g284250	PSII Antenna proteins
LHCBM9	Cre06.g284200	PSII Antenna proteins
LHCB4	Cre17.g720250	PSII Antenna proteins
LHCB5	Cre16.g673650	PSII Antenna proteins
LHCB7	Cre02.g110750	PSII Antenna proteins
LHCSR1	Cre08.g365900	qE
LHCSR3.1	Cre08.g367500	qE
LHCSR3.2	Cre08.g367400	qE
PSBR	Cre06.g261000	Binding of LHCSR3 to LHC
VDR1	Cre09.g388060	Violaxanthin deepoxidase related; putatively enables qZ
ZEP1	Cre02.g082550	disables qZ catalyses conversion of Zeaxanthine to Violaxanthine
STT7	Cre02.g120250	Enables qT -> Serine/Threonin Kinase phosphorylating LHCBM proteins and LHCSR3
SOR1	Cre07.g321550	ROS sensing transcription factor
PSBP2	Cre16.g678851	Chloroplast protein involved in singlet Oxygen response
SAK1	Cre17.g741300	Cytosolic Phoshoprotein, Regulator of singlet Oxygen response
PHOT1	Cre03.g199000	Blue light receptor with kinase domain, regulation of choloroplast movement, phototaxis, qE, sexual cycle
UVR8	Cre05.g230600	UV-light receptor regulating qE; associates with COP1 upon UV irradiation and tranlocates to the nucleus in A.thaliana
ELI1	Cre16.g679250	Responsible for HL growth in Cyanobacteria, Induced by UV-B
ELI5	Cre04.g211850	Responsible for HL growth in Cyanobacteria, Induced by UV-B
ELI2	Cre09.g393173	Responsible for HL growth in Cyanobacteria, Induced by HL
ELI3	Cre06.g278213	Responsible for HL growth in Cyanobacteria, Induced by HL
ELI4	Cre05.g247400	Responsible for HL growth in Cyanobacteria, Induced by HL
COP1	Cre01.g002500	E3 - Ligase responsible for ELI induction; also forming a (cullin-based RING-type ubiquitin E3 ligase complex type 4 (CRL4))
PSBS1	Cre01.g016600	Increases qE, associated with PSII
PSBS2	Cre01.g016750	Increases qE, associated with PSII
CUL4	Cre12.g516500	Ring shaped putative E-3 ligase together with DDB1 and Det1 or COP1/SPA (cullin-based RING-type ubiquitin E3 ligase complex type 4 (CRL4))
DDB1	Cre10.g432000	Adapter protein between Cul4 E-3 ligase and DET1 or COP1/SPA (CRL4)
DET1	Cre13.g571560	Subunit of CRL4 (putative Cullin based E3-ligase) responsible for substrate recognition. Inhibiting LHCSR3 and 1 transcription. Proposed to act via U-ligase acitivity and independently
Cr_UBC17	Cre06.g292800	Orthologue of mamallian E2 enzyme UBE2E that is reported to enhance CRL4 activity there
SPA1	Cre13.g602700	Scaffold protein with Ser/Threonin kinase domain forms a heterotetramer for substrate recognition in A.th. (CRL4)
CRCO	Cre06.g278159	Transcription factor regulating qE; target of SPA/COP1 substrate recognition complex.
ROC75	Cre02.g083750	Circadian Transcription factor responsible regulating LHCSR3 transcription
pCry	Cre06.g295200	plant like Cryptochrome Blue light receptor postively regulating ROC75 transcription
aCry	Cre06.g278251	animal like Cry
NF-YB	Cre02.g079200	Transcription factor complexing with CONSTANS to bind qE genes and activate transcription
NF-YC	Cre12.g556400	Transcription factor complexing with CONSTANS to bind aE genes and activate transcription
CIA5	Cre02.g096300	Master Regulator of low CO2 response
CAS	Cre12.g497300	Thylakoid Ca2+ binding Protein,
COP5	Cre02.g074150	Rhodopsin light sensor
COP6	Cre11.g467678	Rhodopsin light sensor
COP7	Cre01.g038050	Rhodopsin light sensor
COP8	Cre07.g329900	Rhodopsin light sensor
COP9	Cre15.g643503	Rhodopsin light sensor
COP10	Cre17.g733150	Rhodopsin light sensor
CRY-DASH1	Cre02.g078939	Chryptochrome
CRY-DASH2	Cre01.g030650	Chryptochrome

## Sheet: Suppl Table 9
Supplementary Table 9: List of genes putatively involved in CCM used for regulator prediction.
Gene	ID	Function / Mediated Processes
HLA3	Cre02.g097800	ABC Transporter of HCO3-
LCI1	Cre03.g162800	Used as CCM bait protein in Mackinder et al.
LCIA	Cre06.g309000	Formate/nitrite transporter family, localized at the chloroplast envelope (HCO3-), Used as CCM bait protein in Mackinder et al.
CAH3	Cre09.g415700	carbonic anhydrase, α-type, located in thylakoid lumen, CO2 responsive, interacts with STT7
LCIB	Cre10.g452800	put. carbonic anhydrase, proposed to prevent CO2 leakage from the stroma in a complex with LCIC
LCR1	Cre09.g399552	TF regulating CO2 responsive genes
CCP2	Cre04.g222750	Closely related to CCP1 put. carbonic anhydrase
LCID	Cre04.g222800	Very similar to LCIB put. carbonic anhydrase?
CIA5/ CCM1	Cre02.g096300	TF regulating CO2 response
CAH2	Cre04.g223050	Carbonic anhydrase, α-type, located in periplasm, Used as CCM bait protein in Mackinder et al.
CAH4	Cre05.g248400	Carbonic anhydrase, β-type
CAH5	Cre05.g248450	Carbonic anhydrase, β-type, located in mitochondrion, Used as CCM bait protein in Mackinder et al.
CAH6	Cre12.g485050	Carbonic anhydrase, β-type, stroma
CAH7	Cre13.g607350	Carbonic anhydrase, β-type
CAH8	Cre09.g405750	Carbonic anhydrase, β-type
CAH9	Cre05.g243150	Carbonic anhydrase, β-type
Cre02.g103800	Cre02.g103800	putative Rap like transcription factor
RHP1	Cre06.g284100	putative PM CO2 channel
RHP2	Cre06.g284150	similar to RHP1
LCIC	Cre06.g307500	Soluble chloroplast protein, predicted to be involved in carbon transport, proposed to prevent CO2 leakage from the stroma in a complex with LCIB, Used as CCM bait protein in Mackinder et al.
LCIE	Cre04.g223250	soluble chloroplast protein, predicted to be involved in carbon transport
CAS	Cre12.g497300	Thylakoid Ca2+ binding Protein,
STT7	Cre02.g120250	Enables qT -> Serine/threonin kinase phosphorylating LHCBM proteins and LHCSR3, interacts with CAH3
ULP1	Cre01.g051500	Uncharacterized thylakoid lumenal polypeptide, Used as CCM bait protein in Mackinder et al.
Cre01.g054850	Cre01.g054850	Used as CCM bait protein in Mackinder et al.
RBCS1	Cre02.g120100	Rubisco small subunit 1, Used as CCM bait protein in Mackinder et al.
RBCS2	Cre02.g120150	Rubisco small subunit 2, Used as CCM bait protein in Mackinder et al.
SMM7	Cre03.g151650	Used as CCM bait protein in Mackinder et al.
LCI24	Cre03.g179800	Low CO2 inducible membrane protein, Used as CCM bait protein in Mackinder et al.
LCI34	Cre03.g191250	Low CO2 inducible protein, Used as CCM bait protein in Mackinder et al.
RCA1	Cre04.g229300	Rubisco activase, Used as CCM bait protein in Mackinder et al.
HST1	Cre06.g283750	Homogentisate solanesyltransferase, Used as CCM bait protein in Mackinder et al.
HPR1	Cre06.g295450	Hydroxypyruvate reductase, Used as CCM bait protein in Mackinder et al.
PSAH	Cre07.g330250	Subunit H of Photosystem 1, Used as CCM bait protein in Mackinder et al.
PSBP4	Cre08.g362900	Lumenal PsbP-like protein, Used as CCM bait protein in Mackinder et al.
PSBQ	Cre08.g372450	Oxygen-evolving enhancer protein 3, Used as CCM bait protein in Mackinder et al.
LCI9	Cre09.g394473	Low CO2 inducible Protein, Used as CCM bait protein in Mackinder et al.
EPYC/ LCI5	Cre10.g436550	Low CO2 inducible Protein, Used as CCM bait protein in Mackinder et al.
SBE3	Cre10.g444700	Starch branching enzyme,Used as CCM bait protein in Mackinder et al.
LCI30	Cre12.g507300	Low CO2 inducible Protein, Used as CCM bait protein in Mackinder et al.
PSBP3	Cre12.g509050	OEE2-like protein of thylakoid lumen, Used as CCM bait protein in Mackinder et al.
TEF9	Cre12.g519300	Used as CCM bait protein in Mackinder et al.
PSAG	Cre12.g560950	Photosystem I reaction center subunit V, Used as CCM bait protein in Mackinder et al.
ACP2	Cre13.g577100	Acyl carrier protein, Used as CCM bait protein in Mackinder et al.
Fd/ FDX1	Cre14.g626700	Ferredoxin, Used as CCM bait protein in Mackinder et al.
CYC6	Cre16.g651050	Cytochrome c6, Used as CCM bait protein in Mackinder et al.
Cre16.g652800	Cre16.g652800	Used as CCM bait protein in Mackinder et al.
Cre16.g662600	Cre16.g662600	Used as CCM bait protein in Mackinder et al.
LCI11	Cre16.g663450	Low CO2 incucible membrane Protein, Used as CCM bait protein in Mackinder et al.
STA2	Cre17.g721500	Granule-bound starch synthase I, Used as CCM bait protein in Mackinder et al.
PSAK	Cre17.g724300	Photosystem I reaction center subunit Used as CCM bait protein in Mackinder et al.
Cre13.g573250	Cre13.g573250	Found prey proteins in the pyrenoid in Mackinder et al.
Cre09.g416850	Cre09.g416850	Found prey proteins in the pyrenoid in Mackinder et al.
Cre16.g663150	Cre16.g663150	Found prey proteins in the pyrenoid in Mackinder et al.
IGS1	Cre13.g575800	Found prey proteins in the pyrenoid in Mackinder et al.
Cre01.g054700	Cre01.g054700	Found prey proteins in the pyrenoid in Mackinder et al.
Cre06.g271850	Cre06.g271850	Found prey proteins in the pyrenoid in Mackinder et al.
Cre06.g261750	Cre06.g261750	Found prey proteins in the pyrenoid in Mackinder et al.
Cre16.g655050	Cre16.g655050	Found prey proteins in the pyrenoid in Mackinder et al.
Cre02.g088950	Cre02.g088950	Found prey proteins in the pyrenoid in Mackinder et al.
SBE4	Cre08.g373450	Found prey proteins in the pyrenoid in Mackinder et al.
Cre16.g668200	Cre16.g668200	Found prey proteins in the pyrenoid in Mackinder et al.
OPR36	Cre09.g386200	Found prey proteins in the pyrenoid in Mackinder et al.
Cre06.g249750	Cre06.g249750	Found prey proteins in the pyrenoid in Mackinder et al.
Cre16.g681238	Cre16.g681238	Found prey proteins in the pyrenoid in Mackinder et al.
CGLD10	Cre06.g273050	Found prey proteins in the pyrenoid in Mackinder et al.
SBE1	Cre06.g289850	Found prey proteins in the pyrenoid in Mackinder et al.
TGL18	Cre12.g530950	Found prey proteins in the pyrenoid in Mackinder et al.
Cre10.g452250	Cre10.g452250	Found prey proteins in the pyrenoid in Mackinder et al.
Cre09.g394621	Cre09.g394621	Found prey proteins in the pyrenoid in Mackinder et al.
KIN4-2	Cre03.g202000	Found prey proteins in the pyrenoid in Mackinder et al.
FTT2	Cre06.g257500	Found prey proteins in the pyrenoid in Mackinder et al.
FTT1	Cre12.g559250	Found prey proteins in the pyrenoid in Mackinder et al.

## Sheet: Suppl Table 10
Supplementary Table 10. Global coregulators of photoprotection and CCM based on the consensus network. The table gives the top 10 predicted regulators of the two processes as plotted in Fig. 5a,c. Coregulators have entries in in both strength columns. Strength was calculated based on the inverse of the edge rank in the consensus network. no_GOI: Number of predicted target genes in th the respecti…
Gene	ID5_5	strength.PhPr	no_GOI.PhPr	strength.CCM	no_GOI.CCM
CPL20	Cre16.g650400	4.13271e-05	16	7.05605e-05	23
Cre02.g111200	Cre02.g111200	NA	NA	0.000655546	16
Cre03.g212641	Cre03.g212641	NA	NA	0.000232199	19
Cre03.g212977	Cre03.g212977	5.6226e-05	5	0.000379315	25
Cre05.g240600	Cre05.g240600	4.9843e-05	15	NA	NA
Cre06.g269100	Cre06.g269100	5.40545e-05	11	NA	NA
Cre07.g332250	Cre07.g332250	5.35937e-05	15	NA	NA
Cre09.g386753	Cre09.g386753	3.88799e-05	14	NA	NA
Cre10.g450500	Cre10.g450500	4.69612e-05	15	7.92574e-05	28
Cre12.g523000	Cre12.g523000	7.41082e-05	15	7.56983e-05	19
GSP1	Cre02.g109650	7.46765e-05	17	7.65532e-05	27
LCR1	Cre09.g399552	NA	NA	0.000420747	26
NAB1	Cre06.g268600	0.00140822	13	0.000899153	17
ZEP1	Cre02.g082550	NA	NA	7.07543e-05	24

[truncated: 3 more sheets: Suppl Table11, Suppl Table 12, Suppl Table 13]
