# Supplementary material for: Widening the landscape of transcriptional regulation of green algal photoprotection
Source: Nat Commun. 2023 May 10;14:2687. doi: 10.1038/s41467-023-38183-4 (PMC10172295; doi:10.1038/s41467-023-38183-4)
Supplement: Supplementary file 6 — Source Data [file 41467_2023_38183_MOESM6_ESM.xlsx]

## Sheet: Fig. 1
	Fig. 1a
			Sample Name	AC_1_1	AC_1_2	AC_1_3	AC_2_2	AC_2_3	AC_2_4	AC_3_1	AC_3_3	AC_3_4	AC_4_1	AC_4_2	AC_4_3	AC_5_1	AC_5_2	AC_5_3	AC_6_2	AC_6_3	AC_6_4	AC_7_1	AC_7_3	AC_7_4	AC_8_2	AC_8_3	AC_8_4	AC_9_2	AC_9_3	AC_9_4	AC_10_1	AC_10_2	AC_10_4	AC_11_1	AC_11_2	AC_11_3	AC_12_1	AC_12_2	AC_12_3	AC_13_2	AC_13_3	AC_13_4	AC_14_2	AC_14_3	AC_14_4	PH_phot_HL	PH_phot_HL_1	PH_phot_HL_2	PH_wt_HL
			Light_condition	LL	LL	LL	LL	LL	LL	LL	LL	LL	LL	LL	LL	HL	HL	HL	HL	HL	HL	HL	HL	HL	HL	HL	HL	LL	LL	LL	LL	LL	LL	HL	HL	HL	HL	HL	HL	HL	HL	HL	HL	HL	HL	HL	HL	HL	HL
			Culture_cond	HSM	HSM	HSM	Acetate_20mM	Acetate_20mM	Acetate_20mM	HSM	HSM	HSM	Acetate_20mM	Acetate_20mM	Acetate_20mM	HSM	HSM	HSM	Acetate_20mM	Acetate_20mM	Acetate_20mM	HSM	HSM	HSM	Acetate_20mM	Acetate_20mM	Acetate_20mM	HSM	HSM	HSM	Acetate_20mM	Acetate_20mM	Acetate_20mM	HSM	HSM	HSM	Acetate_20mM	Acetate_20mM	Acetate_20mM	HSM	HSM	HSM	Acetate_20mM	Acetate_20mM	Acetate_20mM	HSM	HSM	HSM	HSM
		CCM genes	HLA3	0.966791	0.975938	1.12431	0.278641	0.306879	0.170446	0.509885	1.13056	1.12395	-0.190285	-0.192816	-0.207123	1.71383	1.74916	1.7994	0.463409	0.871758	0.510628	1.62579	1.60009	1.61354	1.46886	1.485	1.49826	1.19312	1.34173	1.28635	-0.777147	-0.787648	-0.710647	1.89141	1.87625	1.77858	-0.309543	-0.353363	-0.394326	1.6076	1.64777	1.65928	0.189144	0.0473369	0.381285	1.66536	1.5465	1.64947	1.86288
		CCM genes	CAH4	0.495785	0.426265	0.781166	0.166453	0.281346	-0.0399899	0.100833	0.855508	0.880428	-0.82999	-0.801683	-0.499063	1.57678	1.45007	1.64206	0.161154	0.562056	0.277934	1.83124	1.78224	1.75389	1.57972	1.56593	1.52607	0.733166	0.91188	0.87631	-0.473036	-0.471868	-0.633921	1.54237	1.61335	1.55538	-0.518276	-0.39965	-0.411163	1.78777	1.84178	1.78501	0.526424	0.218439	0.744679	1.63882	1.61788	1.66161	1.75526
		CCM genes	LCR1	0.728239	0.602225	0.740801	-0.460832	-0.296874	-0.562	0.355457	0.673708	0.878248	-0.885035	-0.750928	-0.525091	1.2172	1.20167	1.23794	0.556185	0.825237	0.658208	0.925707	0.769011	0.827686	0.233814	0.211424	0.31027	0.838324	0.737653	1.03304	-2.85766	-2.72651	-2.33525	1.47426	1.46074	1.44419	-2.09928	-1.87803	-2.21432	0.752405	0.821012	0.799535	-2.33912	-1.43827	-1.33094	1.35682	1.05378	1.30117	1.54032
		CCM genes	BST1	0.586817	0.442688	0.454265	-0.511715	-0.502847	-0.436091	0.271223	0.27742	0.287893	-0.800555	-0.815114	-0.521909	1.40746	1.3766	1.13262	1.213	1.24575	1.22742	0.635238	0.213242	0.235439	0.690128	0.574672	0.767936	0.754849	0.643309	0.920566	-0.865263	-0.764668	-0.995327	1.6563	1.46706	1.47862	0.0508825	0.165996	0.291804	0.575679	0.566181	0.661776	1.09021	1.05653	1.17704	0.480933	0.153028	0.417845	1.21586
		CCM genes	LCI1	0.784678	0.719578	0.751342	-0.0470938	-0.146587	-0.0462601	0.486624	0.677038	0.615403	-0.928447	-0.533378	-0.237118	1.32602	1.32837	1.26363	0.941021	1.09403	0.971951	1.07421	0.938867	0.929089	0.957724	0.939416	1.00274	0.868727	0.911933	0.971721	-1.20293	-0.779243	-0.924558	1.37991	1.31693	1.3374	-0.83334	-0.762103	-1.00194	0.959054	0.961866	0.998609	0.20485	0.214611	0.16161	1.58224	1.52746	1.56257	1.26449
		CCM genes	LCIA	0.725006	0.651693	0.853459	-0.19795	-0.334793	-0.128732	0.201748	0.718179	0.732871	-0.57254	-0.529639	-0.228705	1.44458	1.4506	1.46132	0.837861	1.04177	0.920797	1.28343	1.23296	1.21256	1.08916	1.07326	1.08865	0.931614	1.05026	1.03372	-0.974683	-0.742469	-0.801306	1.53761	1.49831	1.49448	-0.533137	-0.388179	-0.355332	1.22985	1.23212	1.26778	0.608656	0.504819	0.688719	1.45231	1.37165	1.44543	1.44139
		qE genes	PSBS1	-0.0712624	-0.208144	0.0532767	0.280212	0.343994	0.0523019	-0.211602	-0.129305	0.0824292	-0.00287987	-0.105683	-0.106387	2.03203	1.93065	1.98519	1.38502	1.3305	1.39926	0.770619	0.74892	0.686028	0.820186	0.817595	0.747047	-0.151881	0.448309	0.357401	-0.66417	-0.201662	-0.157285	2.35507	2.28161	2.331	1.94525	1.70671	1.84282	0.992337	1.20034	1.05832	0.928292	0.800051	1.2554	-0.138655	-0.260586	-0.0376329	1.43026
		qE genes	PSBS2	-0.0499563	-0.240034	-0.149967	0.165841	0.423248	0.116506	0.0352332	0.107822	-0.344434	-0.0703107	-0.621168	-0.319338	2.12606	1.99435	2.07651	1.36301	1.337	1.44449	0.791947	0.821259	0.841297	0.742133	0.615463	0.651173	0.134351	0.247015	0.389678	-0.207946	-0.233634	-0.189825	2.32329	2.31203	2.26772	1.98258	1.79993	1.90348	0.981472	1.3359	1.08562	0.853699	0.686353	1.2991	0.309103	0.0121881	0.186006	1.38852
		qE genes	LHCSR1	-0.410618	-0.425608	-0.593949	0.218465	0.181284	0.127632	-0.490011	-0.482096	-0.539509	-0.462747	-0.334881	-0.0349832	1.08177	1.09377	1.0201	1.06106	1.02667	1.07372	0.575375	0.640158	0.597974	0.674034	0.693695	0.710542	-0.157218	-0.295476	-0.191489	-0.391982	-0.175877	-0.19734	1.21884	1.1605	1.21555	1.23585	1.15921	1.1649	0.637507	0.763832	0.730109	1.16608	1.06127	1.217	0.708328	0.630563	0.675235	1.26078
		qE genes	LHCSR3.1	0.541742	0.506787	0.735323	-0.430362	-0.477399	-0.432932	0.0846752	0.590104	0.598136	-0.779295	-0.956708	-0.429897	1.53426	1.50539	1.53703	0.990377	1.058	0.990199	1.50944	1.54504	1.52089	1.43333	1.42965	1.41665	0.811334	0.973339	0.900965	-0.812693	-0.733639	-0.822485	1.60454	1.60241	1.60581	0.53112	0.501907	0.534258	1.52062	1.54346	1.53817	0.842588	0.68738	0.951837	1.42886	1.33589	1.42429	1.72482
		qE genes	LHCSR3.2	0.299091	0.24423	0.51649	-0.672783	-0.615583	-0.586325	-0.126657	0.409024	0.404578	-1.11986	-1.01886	-0.670977	1.53776	1.51965	1.5601	0.792693	0.915845	0.784053	1.57484	1.6136	1.58594	1.47934	1.48223	1.46818	0.628959	0.811415	0.777145	-1.26655	-0.914908	-1.11505	1.63916	1.62239	1.62854	0.170696	0.165292	0.225865	1.6	1.62208	1.6162	0.648741	0.414527	0.82853	1.35768	1.24264	1.35559	1.85519
	Fig. 1b
		GENIE3	GGM	Elastic.Net	ARACNE	CLR	Deconvolution	Silencing	consensus	labels
		0.336023	0.18671	NA	NA	0.135232	0.334955	0.522138	NA	CRCO->LHCSR1
		0.0690739	0.182457	NA	NA	0.0477601	0.367436	0.219295	0.117875	CRCO->LHCSR3.1
		0.0603352	0.070082	NA	NA	0.0234355	0.141855	0.523668	0.0559154	CRCO->LHCSR3.2
		0.18016	NA	NA	NA	0.146554	0.824762	0.386636	NA	CRCO->PSBS1
		0.362527	NA	NA	NA	0.09669	0.314727	0.434914	0.287029	CRCO->PSBS2
		0.451536	0.451092	NA	NA	NA	0.875053	0.181747	NA	NF-YB->LHCSR1
		0.842163	0.226317	NA	NA	NA	0.429704	0.191323	NA	NF-YB->LHCSR3.1
		0.647362	0.385484	NA	NA	NA	0.729272	0.688147	NA	NF-YB->LHCSR3.2
		0.104117	NA	NA	NA	0.0808828	0.258216	0.996522	0.247445	NF-YB->PSBS1
		0.160532	NA	NA	NA	0.171152	0.203511	0.108428	NA	NF-YB->PSBS2
		0.219963	NA	0.240324	NA	0.222399	0.117712	0.942928	NA	NF-YC->LHCSR1
		0.469799	NA	NA	NA	0.23744	0.380398	0.264981	NA	NF-YC->LHCSR3.1
		0.605446	NA	NA	NA	0.233026	0.406456	0.783167	NA	NF-YC->LHCSR3.2
		0.117654	NA	0.216025	NA	0.0248834	0.330698	0.93498	0.130487	NF-YC->PSBS1
		0.0965176	NA	NA	NA	0.0308987	0.0754491	0.541055	0.0980611	NF-YC->PSBS2
		0.06289	0.00701805	0.00391681	NA	0.269874	0.0159573	0.919831	0.00329426	ROC75->LHCSR1
		0.0771153	0.44264	NA	NA	0.156476	0.83706	0.194183	0.23819	ROC75->LHCSR3.1
		0.077427	0.250752	NA	NA	0.111161	0.47843	0.85781	0.238964	ROC75->LHCSR3.2
		0.505834	0.51953	NA	NA	NA	0.968937	0.708039	NA	CIA5->LHCSR1
		0.475706	0.51228	NA	NA	NA	0.982452	0.464882	NA	CIA5->LCR1
		0.000798798	NA	0.000247997	NA	0.000186477	0.00284061	0.531698	0.000699248	LCR1->LCI1
		0.160532	0.0745821	0.0482789	NA	NA	0.143528	0.787049	0.127268	LCR1->LCI6
		0.00229668	NA	0.000736639	NA	0.000159632	0.00786606	0.484989	0.000813339	LCR1->CAH1
		0.841011	NA	NA	NA	NA	0.876625	0.539348	NA	(neg) SOR1->PSBS1
		0.0920678	0.411259	NA	NA	0.100248	0.871229	0.544518	0.275331	(neg) TF1->LHCSR3.1
		0.723746	0.25937	NA	NA	0.320625	0.491963	0.631865	NA	(neg) TF2->LHCSR3.1
		0.350242	0.421737	NA	NA	NA	0.811707	0.830151	NA	(neg) TF3->LHCSR3.1
		0.800459	0.393028	NA	NA	NA	0.767098	0.330041	NA	(neg) TF4->LHCSR3.1
[truncated: 112 more columns]

## Sheet: Fig. 2
	Fig. 2a
	Gene	rel. strength	val_stat
	Cre03.g212977	1	Untested
	LCR1	0.276003	Mut_Eff_Resc
	LCI8	0.229252	No_Eff
	CGL107	0.213774	Untested
	QER4	0.209012	No_Eff
	QER5	0.19689	Untested
	QER6	0.18879	No_Eff
	Cre06.g283200	0.182104	Untested
	RWP14	0.179087	Untested
	QER2	0.171065	Untested
	Fig. 2b
	LHCSR3.1
		WT			lcr1			lcr1-c					LHCSR3.1			LHCSR1			PSBS1
	LL	1	1	0.993	0.192	0.289	0.277	1.33	0.94	1.05		Dunnett's multiple comparisons test	95.00% CI of diff.	Summary	Adjusted P Value	95.00% CI of diff.	Summary	Adjusted P Value	95.00% CI of diff.	Summary	Adjusted P Value
	HL	215	231	209	78.5	70.3	93.1	293	238	317
												LL
	LHCSR1											lcr1 vs. WT	-0.7323 to -0.4745	****	<0.0001	0.07462 to 0.5072	*	0.0104	0.8865 to 1.649	****	<0.0001
		WT			lcr1			lcr1-c				lcr1 vs. lcr1-c	-0.7727 to -0.5149	****	<0.0001	-0.1042 to 0.3284	ns	0.3561	0.06761 to 0.8303	*	0.0224
	LL	1.25	0.808	0.947	1.54	1.56	2.97	1.13	1.54	1.89
	HL	167	145	105	698	824	693	339	272	391		HL
												lcr1 vs. WT	-0.5641 to -0.3062	****	<0.0001	0.5155 to 0.9480	****	<0.0001	0.8600 to 1.623	****	<0.0001
	PSBS1											lcr1 vs. lcr1-c	-0.6735 to -0.4157	****	<0.0001	0.1316 to 0.5641	**	0.0032	-0.04097 to 0.7217	ns	0.0804
		WT			lcr1			lcr1-c
	LL	0.506	1.62	0.874	16.6	11.3	24.3	3.21	9.86	6.48
	HL	75.9	25.6	46.6	777	742	832	350	350	373
	Fig. 2c
	Fig. 2d
		WT			lcr1			lcr1-c				Dunnett's multiple comparisons test	95.00% CI of diff.	Summary	Adjusted P Value
	LHCSR3	1	1	1	0.281684	0.294981	0.171784	0.566464	0.57441	0.661414		LHCSR3
	LHCSR1	1	1	1	2.61425	2.81676	2.68721	2.0636	1.91068	1.98559		lcr1 vs. WT	-0.8089 to -0.4214	****	<0.0001
	PSBS	1	1	1	455.668	369.745	858.423	87.434	56.8735	131.14		lcr1 vs. lcr1-c	-0.5865 to -0.1990	***	0.0003
												LHCSR1
												lcr1 vs. WT	0.2384 to 0.6259	****	<0.0001
												lcr1 vs. lcr1-c	-0.05952 to 0.3280	ns	0.1956
												PSBS
												lcr1 vs. WT	2.526 to 2.914	****	<0.0001
												lcr1 vs. lcr1-c	0.5882 to 0.9757	****	<0.0001
	Fig. 2e
	Time (min)	WT			lcr1			lcr1-c
	0	0.75575	0.7404	0.73815	0.2197	0.264955	0.227205	0.59973	0.625525	0.54786
	0.467	0.4559	0.43165	0.44175	0.063	0.102935	0.068535	0.36692	0.392235	0.330365
	0.95	0.3691	0.3555	0.35675	0.04475	0.08703	0.054325	0.3231	0.34653	0.293955
	1.467	1.2693	1.3801	1.29565	0.30655	0.399115	0.350145	0.97349	1.07491	0.97637
	2.2	1.34245	1.4472	1.3248	0.3217	0.403265	0.369535	1.0274	1.12562	1.00154
	2.967	1.17555	1.30715	1.19035	0.31665	0.38368	0.364765	0.99755	1.08847	0.94237
	3.7	0.9734	1.07785	0.9804	0.26015	0.334745	0.314605	0.90645	0.98741	0.830825
	4.45	0.8282	0.91715	0.8401	0.2153	0.286525	0.270665	0.822255	0.90668	0.73693
	5.217	0.7753	0.84965	0.78935	0.1982	0.25653	0.25061	0.78338	0.850145	0.670215
	5.967	0.75575	0.8206	0.7549	0.19065	0.244895	0.23919	0.74622	0.80571	0.638095
	6.7	0.72495	0.75605	0.6975	0.1832	0.22949	0.227205	0.70611	0.774645	0.595845
	7.45	0.7047	0.7316	0.68175	0.17915	0.23349	0.223245	0.69723	0.74481	0.583205
	8.217	0.66615	0.69935	0.65425	0.17915	0.22554	0.21156	0.66394	0.709955	0.554925
	8.95	0.7049	0.77425	0.66805	0.2024	0.249045	0.246545	0.672175	0.7298	0.57459
	9.717	0.67595	0.74725	0.62465	0.1792	0.21364	0.2077	0.60055	0.64617	0.516015
	10.47	0.6949	0.765	0.674	0.19485	0.23274	0.21156	0.57697	0.637185	0.51981
	10.72	0	0	0	0.0902	0.141645	0.107825	0.196095	0.26302	0.15789
	11.2	0.141	0.1093	0.1243	0.15125	0.194435	0.164815	0.305535	0.34335	0.26646
	11.95	0.1804	0.1058	0.14055	0.20665	0.24408	0.21547	0.31835	0.337915	0.27959
	12.95	0.2146	0.1201	0.1514	0.2024	0.22944	0.2077	0.29014	0.30087	0.266565
	13.98	0.22995	0.13475	0.15875	0.17105	0.17947	0.17196	0.244275	0.253065	0.230265
	15	0.23415	0.15205	0.17745	0.1247	0.131385	0.130205	0.191105	0.198985	0.17577
	16.02	0.2393	0.1559	0.1961	0.0867	0.087065	0.089355	0.140265	0.14761	0.130105
	17.05	0.22995	0.1445	0.18525	0.0577	0.05715	0.05667	0.09692	0.10615	0.089545
	18.05	0.19975	0.1058	0.15875	0.0352	0.0374	0.037055	0.06016	0.06608	0.057325
	19.08	0.177	0.06635	0.1209	0.0321	0.023375	0.02094	0.037225	0.037335	0.031985
	20.08	0.12775	0.0087	0.0572	0	0	0	0	0	0
	Inset in Fig. 2e (qE values)
		WT			lcr1			lcr1-c				Dunnett's multiple comparisons test	95.00% CI of diff.	Summary	Adjusted P Value
		0.712825	0.767969	0.693056	0.09815	0.0940263	0.119377	0.484727	0.474282	0.423697		lcr1 vs. WT	-0.6917 to -0.5503	****	<0.0001
												lcr1 vs. lcr1-C	-0.4281 to -0.2866	****	<0.0001

## Sheet: Fig. 3
	Fig. 3a
	Gene	rel. strength	val_stat
	LCI8	1	No_Eff
	QER2	0.941176	Untested
	ZEP1	0.863342	Untested
	Cre08.g364050	0.769814	Untested
	QER5	0.719423	Untested
	QER7	0.703883	Mut_Eff_Resc
	QER1	0.613378	Mut_Eff
	Cre16.g676421	0.451869	Untested
	CRCO	0.378598	Reported
	ROC75	0.300742	Reported
	Fig. 3b
	LHCSR3.1												LHCSR3.1			LHCSR1			PSBS1
		WT			qer7			qer7-c				Dunnett's multiple comparisons test	95.00% CI of diff.	Summary	Adjusted P Value	95.00% CI of diff.	Summary	Adjusted P Value	95.00% CI of diff.	Summary	Adjusted P Value
	Dark	1.13	0.861	1.01	1.29	0.976	1.57	1.09	1.65	1.31
	HL	121	140	158	321	285	352	129	104	103		Dark
												qer7 vs. WT	-0.04559 to 0.2479	ns	0.1881	0.3865 to 0.6535	****	<0.0001	0.1779 to 0.5263	***	0.0006
	LHCSR1											qer7 vs. qer7-C	-0.1722 to 0.1214	ns	0.8743	0.07973 to 0.3467	**	0.0033	-0.2653 to 0.08306	ns	0.3501
		WT			qer7			qer7-c
	Dark	1.04	1.04	0.921	3.8	2.72	3.5	1.73	2.35	2.04		HL
	HL	210	146	149	589	521	609	254	350	327		qer7 vs. WT	0.2133 to 0.5069	***	0.0001	0.4038 to 0.6708	****	<0.0001	0.2455 to 0.5939	***	0.0001
												qer7 vs. qer7-C	0.3090 to 0.6026	****	<0.0001	0.1359 to 0.4029	***	0.0006	0.06943 to 0.4178	**	0.0082
	PSBS1
		WT			qer7			qer7-c
	Dark	0.833	1.33	0.836	2.95	1.71	2.09	2.69	2.46	2.99
	HL	187	281	308	658	684	653	379	363	397
	Fig. 3c
	Fig. 3d
	LHCSR3												LHCSR3			LHCSR1			PSBS
		WT			qer7			qer7-c				Dunnett's multiple comparisons test	95.00% CI of diff.	Summary	Adjusted P Value	95.00% CI of diff.	Summary	Adjusted P Value	95.00% CI of diff.	Summary	Adjusted P Value
	Dark	1	1	1	2.50743	2.80639	2.05519	0.793427	1.14829	1.24241
	HL	3.21809	2.0246	1.38857	5.35254	5.15669	3.85965	1.85757	2.12793	1.69981		Dark
												qer7 vs. WT	0.1869 to 0.5866	***	0.0008	0.1665 to 1.279	*	0.0128
	LHCSR1											qer7 vs. qer7-C	0.1690 to 0.5686	**	0.0011	0.3140 to 1.427	**	0.0039
		WT			qer7			qer7-c
	Dark	1	1	1	6.10335	10.4407	2.31578	0.374326	0.79095	1.21947		HL
	HL	66.917	101.741	23.465	95.6916	162.111	42.1507	62.685	104.789	30.3135		qer7 vs. WT	0.1572 to 0.5568	**	0.0014	-0.3525 to 0.7605	ns	0.5727	0.8386 to 1.488	***	0.0001
												qer7 vs. qer7-C	0.2002 to 0.5999	***	0.0006	-0.3844 to 0.7286	ns	0.6655	0.5684 to 1.218	***	0.0004
	PSBS
		WT			qer7			qer7-c
	Dark	0	0	0	0	0	0	0	0	0
	HL	1	1	1	14.2214	15.1075	14.3669	1.21001	3.4736	1.53809
	Fig. 3e
	Time (min)	WT			qer7			qer7-C
	0	0.6723	0.59825	0.5833	0.54607	0.57076	0.619435	0.291	0.35379	0.41138
	0.47	0.438	0.357	0.35015	0.358435	0.368695	0.37959	0.129975	0.158875	0.200555
	0.95	0.40355	0.32855	0.33545	0.312195	0.32273	0.348195	0.096755	0.124655	0.165605
	1.47	0.49145	0.38505	0.36515	1.37727	1.28409	1.23006	0.588445	0.54498	0.505555
	2.2	0.70275	0.58575	0.54295	1.32134	1.24808	1.20946	0.548695	0.46406	0.40163
	2.97	0.54735	0.4516	0.39335	1.31063	1.18023	1.10507	0.487045	0.37362	0.26345
	3.7	0.49145	0.4157	0.3546	1.28047	1.17096	1.11447	0.565475	0.42102	0.29126
	4.45	0.4322	0.36685	0.33045	1.23938	1.1052	1.05072	0.57123	0.425765	0.304825
	5.22	0.351	0.31265	0.2798	1.23084	1.114	1.02587	0.594255	0.43942	0.32333
	5.97	0.29625	0.26805	0.2489	1.2192	1.12196	1.04164	0.616975	0.47193	0.364365
	6.7	0.2844	0.26805	0.22655	1.24938	1.13091	1.07751	0.646425	0.5	0.390285
	7.45	0.2844	0.2789	0.2569	1.29123	1.18023	1.10549	0.684865	0.551275	0.434385
	8.22	0.2614	0.25735	0.2351	1.29123	1.18023	1.10549	0.69832	0.551275	0.45218
	8.95	0.2614	0.247	0.25335	1.33252	1.21128	1.11465	0.710365	0.563815	0.46426
	9.72	0.25585	0.26235	0.27565	1.35483	1.25314	1.1608	0.757455	0.616055	0.494045
	10.47	0.2616	0.25105	0.25335	1.36594	1.25314	1.15286	0.750245	0.60188	0.494045
	10.72	0.1509	0.14295	0.1417	0.685865	0.61669	0.547025	0.42434	0.321905	0.250015
	11.2	0.1287	0.0943	0.0807	0.384495	0.35244	0.31479	0.28036	0.2165	0.19652
	11.95	0.07865	0.0579	0.0325	0.137575	0.137365	0.10272	0.16523	0.147385	0.143645
	12.95	0	0.00365	0.0031	0.054325	0.061435	0.037105	0.096755	0.121675	0.121725
	13.98	0.0237	0.0393	0.0512	0.04145	0.04301	0.04333	0.08305	0.097855	0.107655
	15	0.0665	0.07185	0.0839	0.03706	0.038315	0.04783	0.061795	0.0745	0.085085
	16.02	0.09795	0.09165	0.0972	0.0284	0.036045	0.05015	0.047415	0.05621	0.06215
	17.05	0.1022	0.09115	0.098	0.028345	0.0276	0.04091	0.03489	0.04534	0.046375
	18.05	0.08535	0.0638	0.07045	0.011925	0.01878	0.025575	0.022675	0.028565	0.02924
	19.08	0.0663	0.04965	0.06055	0.00982	0.01015	0.017195	0.01835	0.009935	0.01734
	20.08	0.0388	0.02175	0.0325	0	0	0	0	0	0
	Inset in Fig. 3e (qE values)
		WT			qer7			qer7-C				Dunnett's multiple comparisons test	95.00% CI of diff.	Summary	Adjusted P Value
		0.203387	0.210275	0.2212	1.15432	1.04325	0.99532	0.517133	0.389571	0.283467		qer7 vs. WT	0.6596 to 1.046	****	<0.0001
												qer7 vs. qer7-C	0.4743 to 0.8604	***	0.0001

## Sheet: Fig. 4
	Fig. 4a
	HLA3												HLA3			CAH4			BST1			LCI1			LCIA
		WT			qer7			qer7-c				Dunnett's multiple comparisons test	95.00% CI of diff.	Summary	Adjusted P Value	95.00% CI of diff.	Summary	Adjusted P Value	95.00% CI of diff.	Summary	Adjusted P Value	95.00% CI of diff.	Summary	Adjusted P Value	95.00% CI of diff.	Summary	Adjusted P Value
	Dark	0.749	1.32	0.929	0.817	0.358	0.628	0.178	0.234	0.2
	HL	0.8	1.22	1.02	13.2	4.6	7.61	1.04	0.267	0.43		Dark
												qer7 vs. WT	-0.6090 to 0.1430	ns	0.2465	-0.2544 to 0.4586	ns	0.7028	-0.1239 to 0.1245	ns	>0.9999	-0.5700 to 0.1512	ns	0.2851	-0.1088 to 0.5995	ns	0.1856
	CAH4											qer7 vs. qer7-C	0.07181 to 0.8238	*	0.021	-0.4238 to 0.2893	ns	0.8531	-0.4002 to -0.1518	***	0.0002	-0.9385 to -0.2173	**	0.0033	-0.4931 to 0.2152	ns	0.5323
		WT			qer7			qer7-c
	Dark	0.734	1.32	0.948	2	0.699	1.33	1.41	1.59	1.32		HL
	HL	8.84	19.6	14.7	112	60.1	74.7	36.7	11.7	22.8		qer7 vs. WT	0.5129 to 1.265	***	0.0001	0.4086 to 1.122	***	0.0003	0.06900 to 0.3174	**	0.004	0.2735 to 0.9948	**	0.0016	0.3815 to 1.090	***	0.0004
												qer7 vs. qer7-C	0.8199 to 1.572	****	<0.0001	0.2137 to 0.9267	**	0.0033	0.01506 to 0.2634	*	0.0289	0.1053 to 0.8265	*	0.0133	0.2079 to 0.9163	**	0.0035
	BST1
		WT			qer7			qer7-c
	Dark	0.998	1.08	0.925	1.14	0.9	0.974	1.7	1.93	2.05
	HL	13.4	8.29	10.2	16.4	16	16.4	9.86	13.9	12
	LCI1
		WT			qer7			qer7-c
	Dark	0.614	1.53	0.859	1.12	0.285	0.595	1.8	2.67	2.14
	HL	8	19.9	14	68.6	46.1	56.3	22.5	17.5	18.1
	LCIA
		WT			qer7			qer7-c
	Dark	0.668	1.54	0.792	2.55	1	1.74	2	2.72	2.13
	HL	6.14	17.1	11.5	73.7	46.3	57	25.7	10.9	14.3
	Fig. 4b
													QER7			LCR1
	QER7											Dunnett's multiple comparisons test	95.00% CI of diff.	Summary	Adjusted P Value	95.00% CI of diff.	Summary	Adjusted P Value
		WT			phot			phot-C
	Dark	1.33	0.623	1.05	3.23	3.56	6.16	1.27	0.45	0.962		Dark
	HL	1.34	0.481	1.21	8.34	6.54	8.84	1.62	3.05	2.46		phot vs. WT	0.2732 to 1.001	**	0.0017	-0.1126 to 0.2341	ns	0.5985
												phot vs. phot-C	0.3397 to 1.067	***	0.0008	-0.1360 to 0.2108	ns	0.8142
	LCR1
		WT			phot			phot-C				HL
	Dark	0.992	1.07	0.937	1.55	0.849	1.15	0.966	1.1	1.1		phot vs. WT	0.5667 to 1.294	****	<0.0001	-0.2403 to 0.1064	ns	0.542
	HL	3.03	2.72	2.01	2.79	1.64	2.28	2.96	3.64	3.16		phot vs. phot-C	0.1691 to 0.8965	**	0.006	-0.3446 to 0.002141	ns	0.0528
	Fig. 4c
	QER7												QER7
		WT			cia5			cia5-C				Dunnett's multiple comparisons test	95.00% CI of diff.	Summary	Adjusted P Value
	Dark	0.701	0.837	1.46	0.772	0.824	0.717	1.35	1.23	1.39
	HL	1.23	0.921	1.36	0.916	1.11	1.63	1.95	1.49	2.21		Dark
												cia5 vs. WT	-0.2972 to 0.1147	ns	0.4566
												cia5 vs. cia5-C	-0.4407 to -0.02880	*	0.0266
												HL
												cia5 vs. WT	-0.1954 to 0.2165	ns	0.988
												cia5 vs. cia5-C	-0.4020 to 0.009859	ns	0.0619

## Sheet: Fig. 5
	Fig. 5b					Fig. 5d
		from	to	weight			from	to	weight
		Cre06.g268600	Cre08.g372450	0.000685495			Cre03.g198800	Cre07.g321550	0.0275443
		Cre06.g268600	Cre06.g285250	0.00046134			Cre17.g702650	Cre02.g078939	0.0207923
		Cre06.g268600	Cre17.g720250	0.000333533			Cre08.g364050	Cre16.g651050	0.0193938
		Cre02.g111200	Cre09.g394621	0.000308318			Cre02.g083750	Cre12.g559250	0.0177986
		Cre02.g111200	Cre09.g416850	0.000288967			Cre02.g145550	Cre03.g151650	0.0177231
		Cre09.g399552	Cre16.g663450	0.000281262			Cre06.g256200	Cre07.g321550	0.016901
		Cre06.g268600	Cre06.g278213	0.000227853			Cre08.g364050	Cre08.g367400	0.0168598
		Cre06.g268600	Cre12.g548400	0.000222975			Cre01.g043550	Cre08.g367400	0.0165619
		Cre03.g212977	Cre16.g663450	0.00018831			Cre02.g145550	Cre05.g248400	0.0159501
		Cre03.g212641	Cre10.g452800	9.20404e-05			Cre11.g479450	Cre04.g222750	0.0154102
		Cre03.g212977	Cre09.g399552	6.02526e-05			Cre05.g242600	Cre06.g278159	0.0153001
		Cre06.g268600	Cre12.g560950	5.86834e-05			Cre01.g043550	Cre02.g097800	0.0152695
		Cre06.g268600	Cre12.g548950	5.86558e-05			Cre02.g144800	Cre04.g222750	0.0152145
		Cre06.g268600	Cre17.g724300	5.69333e-05			Cre02.g144800	Cre08.g365900	0.0150131
		Cre06.g268600	Cre07.g330250	5.29661e-05			Cre05.g242600	Cre02.g078939	0.0148078
		Cre06.g268600	Cre16.g673650	4.12313e-05			Cre02.g145550	Cre03.g162800	0.0147859
		Cre03.g212641	Cre06.g307500	3.18989e-05			Cre02.g144800	Cre12.g509050	0.0147127
		Cre03.g212641	Cre16.g662600	3.0504e-05			Cre02.g145550	Cre02.g097800	0.0145886
		Cre03.g212977	Cre08.g367500	2.84704e-05			Cre17.g702650	Cre06.g295450	0.0144728
		Cre09.g399552	Cre16.g662600	2.44007e-05			Cre02.g145550	Cre08.g367500	0.0144382
		Cre06.g268600	Cre06.g283950	2.27535e-05			Cre01.g043550	Cre16.g651050	0.0143447
		Cre03.g212977	Cre06.g307500	2.2265e-05			Cre17.g738632	Cre05.g248400	0.0140455
		Cre03.g212977	Cre08.g367400	2.13799e-05			Cre08.g373346	Cre13.g577100	0.0139582
		Cre09.g399552	Cre09.g416850	1.99681e-05			Cre08.g364400	Cre05.g248400	0.013634
		Cre12.g523000	Cre12.g548950	1.95955e-05			Cre05.g242600	Cre03.g151650	0.0134536
		Cre05.g240600	Cre06.g295200	1.92419e-05			Cre04.g215450	Cre06.g278213	0.013434
		Cre12.g523000	Cre17.g724300	1.79865e-05			Cre05.g242600	Cre02.g097800	0.0134097
		Cre03.g212977	Cre06.g309000	1.62051e-05			Cre08.g364050	Cre08.g372450	0.0133228
		Cre09.g386753	Cre17.g724300	1.58448e-05			Cre01.g043550	Cre03.g162800	0.0132453
		Cre02.g111200	Cre10.g452800	1.56971e-05			Cre08.g364050	Cre02.g097800	0.0131117
		Cre02.g109650	Cre06.g261000	1.44336e-05			Cre17.g702650	Cre08.g367500	0.0128879
		Cre09.g399552	Cre10.g452800	1.32883e-05			Cre02.g082550	Cre03.g151650	0.0126955
		Cre06.g269100	Cre16.g673650	1.26029e-05			Cre04.g215450	Cre06.g261000	0.0126585
		Cre02.g109650	Cre06.g285250	1.20224e-05			Cre06.g256200	Cre15.g643503	0.0126069
		Cre07.g332250	Cre12.g548950	1.13851e-05			Cre04.g215450	Cre08.g373450	0.012451
		Cre03.g212977	Cre16.g662600	1.12499e-05			Cre11.g479450	Cre16.g679250	0.0124275
		Cre12.g523000	Cre12.g560950	1.11043e-05			Cre02.g144800	Cre01.g016750	0.0124057
		Cre09.g386753	Cre12.g560950	1.04668e-05			Cre02.g082550	Cre08.g367500	0.012325
		Cre02.g109650	Cre17.g720250	1.00127e-05			Cre17.g738632	Cre09.g394473	0.0122894
		Cre02.g111200	Cre16.g662600	8.20652e-06			Cre02.g145550	Cre08.g365900	0.01227
		Cre03.g212977	Cre09.g416850	8.08289e-06			Cre17.g738632	Cre08.g367400	0.0121324
		Cre03.g212641	Cre09.g399552	7.93313e-06			Cre06.g256200	Cre13.g573250	0.0121258
		Cre03.g212641	Cre17.g721500	7.90103e-06			Cre02.g109650	Cre10.g432000	0.0121252
		Cre06.g268600	Cre01.g051500	7.80119e-06			Cre02.g145550	Cre04.g222750	0.0121091
		Cre09.g399552	Cre03.g162800	7.67682e-06			Cre08.g364050	Cre12.g530950	0.0120874
		Cre06.g268600	Cre03.g156900	7.54659e-06			Cre01.g043550	Cre05.g248400	0.0120289
		Cre02.g082550	Cre03.g151650	7.44357e-06			Cre08.g373346	Cre16.g651050	0.0120149
		Cre06.g268600	Cre06.g261000	7.3415e-06			Cre02.g083750	Cre02.g120100	0.011966
		Cre03.g212977	Cre06.g295450	7.33313e-06			Cre11.g479450	Cre12.g548400	0.0119069
		Cre09.g399552	Cre06.g309000	7.13023e-06			Cre02.g109650	Cre03.g199000	0.0118584
		Cre06.g268600	Cre02.g120100	7.05749e-06			Cre17.g702650	Cre01.g016750	0.0118526
		Cre06.g268600	Cre04.g232104	7.04274e-06			Cre17.g702650	Cre16.g662600	0.0117879
		Cre06.g268600	Cre06.g284250	7.02663e-06			Cre05.g242600	Cre17.g733150	0.0117852
		Cre09.g399552	Cre08.g367500	6.91344e-06			Cre02.g144800	Cre09.g415700	0.0117507
		Cre03.g212641	Cre09.g416850	6.89951e-06			Cre08.g364050	Cre08.g367500	0.0117191
		Cre03.g212977	Cre04.g222800	6.89032e-06			Cre08.g364400	Cre03.g162800	0.0116442
		Cre09.g399552	Cre08.g367400	6.8454e-06			Cre17.g738632	Cre04.g222750	0.011636
		Cre09.g399552	Cre02.g097800	6.65346e-06			Cre11.g479450	Cre02.g078939	0.0116321
		Cre09.g399552	Cre06.g307500	6.46441e-06			Cre02.g082550	Cre08.g362900	0.0115884
		Cre16.g650400	Cre09.g394473	6.46275e-06			Cre11.g479450	Cre09.g393173	0.0115591
		Cre10.g450500	Cre12.g497300	6.42182e-06			Cre17.g702650	Cre12.g519300	0.0115493
		Cre06.g269100	Cre17.g720250	6.36308e-06			Cre02.g144800	Cre04.g211850	0.0114486
		Cre06.g268600	Cre06.g284200	6.35078e-06			Cre08.g364400	Cre12.g509050	0.0114318
		Cre12.g523000	Cre01.g066917	6.21779e-06			Cre17.g702650	Cre06.g307500	0.0111861
		Cre03.g212977	Cre05.g248400	6.2044e-06			Cre02.g083750	Cre08.g365900	0.0111649
		Cre06.g269100	Cre06.g278213	6.17472e-06			Cre02.g082550	Cre06.g278159	0.0111605
		Cre03.g212977	Cre10.g452800	6.1689e-06			Cre17.g738632	Cre03.g162800	0.0110083
		Cre12.g523000	Cre04.g232104	6.03852e-06			Cre08.g364050	Cre05.g248400	0.0108412
		Cre03.g212641	Cre09.g394621	5.94304e-06			Cre17.g738632	Cre01.g016750	0.0106389
		Cre02.g109650	Cre02.g120100	5.86237e-06			Cre02.g109650	Cre02.g120100	0.0105932
		Cre06.g269100	Cre08.g372450	5.84114e-06			Cre02.g083750	Cre02.g120250	0.0105618
		Cre10.g450500	Cre16.g679250	5.8249e-06			Cre02.g082550	Cre02.g110750	0.0105557
		Cre03.g212641	Cre06.g295450	5.78977e-06			Cre02.g109650	Cre16.g673650	0.010555
		Cre07.g332250	Cre16.g673650	5.70833e-06			Cre02.g083750	Cre06.g278159	0.0105354
		Cre12.g523000	Cre06.g285250	5.65319e-06			Cre02.g082550	Cre08.g367400	0.0104954
		Cre03.g212641	Cre16.g663450	5.63278e-06			Cre08.g373346	Cre06.g249750	0.0104671
		Cre09.g399552	Cre06.g295450	5.54508e-06			Cre17.g702650	Cre08.g367400	0.0102001
		Cre03.g212641	Cre16.g655050	5.51783e-06			Cre04.g215450	Cre06.g284200	0.0101392
		Cre02.g082550	Cre10.g452800	5.49861e-06			Cre17.g738632	Cre02.g097800	0.0101177
		Cre03.g212977	Cre05.g248450	5.43835e-06			Cre05.g242600	Cre04.g222750	0.0100951
		Cre02.g109650	Cre17.g724300	5.39967e-06			Cre02.g083750	Cre16.g679250	0.0100047
		Cre02.g082550	Cre06.g278159	5.34632e-06			Cre05.g242600	Cre03.g191250	0.00971131
		Cre12.g523000	Cre17.g720250	5.3021e-06			Cre02.g144800	Cre08.g367500	0.00970563
		Cre12.g523000	Cre07.g330250	5.28814e-06			Cre02.g082550	Cre13.g573250	0.00967979
		Cre16.g650400	Cre05.g248450	5.19792e-06			Cre04.g215450	Cre12.g548400	0.0096758
		Cre03.g212977	Cre16.g655050	5.09016e-06			Cre08.g373346	Cre02.g120100	0.00957895
		Cre03.g212641	Cre04.g222800	5.03761e-06			Cre01.g043550	Cre08.g367500	0.00956939
		Cre09.g399552	Cre17.g733150	4.99262e-06			Cre17.g702650	Cre03.g151650	0.0095288
		Cre12.g523000	Cre16.g673650	4.98801e-06			Cre08.g373346	Cre01.g051500	0.00951397
		Cre09.g386753	Cre07.g330250	4.90983e-06			Cre04.g215450	Cre06.g283950	0.00949086
		Cre03.g212641	Cre04.g229300	4.9056e-06			Cre03.g198800	Cre05.g230600	0.00940818
		Cre02.g082550	Cre06.g307500	4.90033e-06			Cre02.g082550	Cre04.g222750	0.00938783
		Cre06.g269100	Cre04.g232104	4.85407e-06			Cre05.g242600	Cre06.g295450	0.00937723
		Cre03.g212641	Cre10.g444700	4.72885e-06			Cre17.g738632	Cre08.g372450	0.00936493
		Cre03.g212977	Cre03.g162800	4.69819e-06			Cre02.g083750	Cre03.g151650	0.00932661
		Cre03.g212977	Cre09.g394621	4.69562e-06			Cre01.g043550	Cre14.g626700	0.00930164
		Cre03.g212641	Cre10.g436550	4.69085e-06			Cre02.g083750	Cre12.g556400	0.00925488
		Cre06.g269100	Cre12.g548400	4.61776e-06			Cre02.g082550	Cre08.g365900	0.0092307
		Cre02.g109650	Cre06.g278213	4.59019e-06			Cre06.g256200	Cre03.g199000	0.00920801
		Cre06.g268600	Cre01.g066917	4.57234e-06			Cre02.g145550	Cre12.g497300	0.00917582
		Cre02.g109650	Cre06.g284200	4.52597e-06			Cre04.g215450	Cre01.g051500	0.00915795
		Cre12.g523000	Cre06.g278213	4.49483e-06			Cre17.g702650	Cre10.g452800	0.00912032
		Cre16.g650400	Cre03.g151650	4.41087e-06			Cre08.g364050	Cre09.g394621	0.00910076
		Cre02.g082550	Cre17.g721500	4.3918e-06			Cre08.g373346	Cre12.g560950	0.00908801
		Cre09.g399552	Cre05.g248400	4.39059e-06			Cre05.g242600	Cre02.g082550	0.00906525
		Cre02.g111200	Cre09.g399552	4.32266e-06			Cre17.g702650	Cre06.g278159	0.0090367
		Cre06.g268600	Cre08.g373450	4.31131e-06			Cre02.g083750	Cre02.g078939	0.00900799
		Cre10.g450500	Cre02.g083750	4.18983e-06			Cre11.g479450	Cre12.g530950	0.00895179
		Cre10.g450500	Cre12.g519300	4.16812e-06			Cre02.g083750	Cre01.g030650	0.00892672
		Cre07.g332250	Cre04.g232104	4.06849e-06			Cre02.g083750	Cre12.g530950	0.00888279
		Cre06.g269100	Cre03.g156900	4.02348e-06			Cre11.g479450	Cre09.g394473	0.00878362
		Cre02.g082550	Cre16.g662600	3.95229e-06			Cre11.g479450	Cre13.g602700	0.00878327
		Cre10.g450500	Cre17.g721500	3.94305e-06			Cre02.g083750	Cre06.g307500	0.00876202
		Cre02.g111200	Cre16.g655050	3.93123e-06			Cre08.g373346	Cre17.g720250	0.00867569
		Cre09.g386753	Cre01.g066917	3.91696e-06			Cre05.g242600	Cre06.g307500	0.00857563
		Cre03.g212977	Cre04.g222750	3.89419e-06			Cre02.g109650	Cre17.g720250	0.00851095
		Cre07.g332250	Cre17.g720250	3.86641e-06			Cre08.g364400	Cre08.g362900	0.00849854
		Cre16.g650400	Cre17.g721500	3.85962e-06			Cre02.g109650	Cre12.g548400	0.00846408
		Cre09.g399552	Cre04.g223250	3.81721e-06			Cre02.g082550	Cre02.g078939	0.00845583
		Cre02.g111200	Cre16.g663450	3.7819e-06			Cre02.g082550	Cre06.g307500	0.00841356
		Cre09.g386753	Cre16.g673650	3.77538e-06			Cre02.g082550	Cre10.g452800	0.00839366
		Cre09.g399552	Cre04.g222800	3.77253e-06			Cre08.g364050	Cre06.g295450	0.00839136
		Cre09.g399552	Cre10.g444700	3.70114e-06			Cre01.g043550	Cre16.g663450	0.00827964
		Cre12.g523000	Cre13.g575800	3.69506e-06
		Cre09.g399552	Cre10.g452250	3.69117e-06
		Cre02.g109650	Cre07.g330250	3.68184e-06
		Cre16.g650400	Cre05.g248400	3.66557e-06
		Cre12.g523000	Cre06.g284200	3.65382e-06
		Cre06.g269100	Cre06.g285250	3.6481e-06
		Cre09.g399552	Cre09.g394621	3.62768e-06
		Cre06.g269100	Cre12.g548950	3.60278e-06
		Cre10.g450500	Cre08.g367500	3.60177e-06
		Cre16.g650400	Cre12.g497300	3.56046e-06
		Cre02.g109650	Cre12.g497300	3.53144e-06
		Cre07.g332250	Cre17.g724300	3.51793e-06
		Cre12.g523000	Cre06.g283950	3.51171e-06
		Cre16.g650400	Cre07.g330250	3.49613e-06
		Cre16.g650400	Cre06.g283950	3.46622e-06
		Cre16.g650400	Cre06.g309000	3.46345e-06
		Cre03.g212641	Cre08.g367400	3.43529e-06
		Cre16.g650400	Cre04.g222750	3.41383e-06
		Cre02.g109650	Cre08.g372450	3.38926e-06
		Cre02.g082550	Cre04.g222750	3.35834e-06
		Cre10.g450500	Cre04.g223250	3.34274e-06
		Cre09.g399552	Cre05.g248450	3.33364e-06
		Cre10.g450500	Cre05.g248400	3.31656e-06
		Cre07.g332250	Cre12.g556400	3.31051e-06
		Cre10.g450500	Cre01.g030650	3.28659e-06
		Cre07.g332250	Cre09.g399552	3.28566e-06
		Cre02.g111200	Cre06.g307500	3.22119e-06
		Cre07.g332250	Cre01.g066917	3.21701e-06
		Cre12.g523000	Cre08.g372450	3.1742e-06
		Cre10.g450500	Cre05.g248450	3.16645e-06
		Cre16.g650400	Cre03.g162800	3.16538e-06
		Cre06.g268600	Cre06.g295450	3.15972e-06
		Cre02.g082550	Cre12.g556400	3.15412e-06
		Cre06.g269100	Cre12.g560950	3.15062e-06
		Cre10.g450500	Cre06.g309000	3.15051e-06
		Cre12.g523000	Cre12.g497300	3.13706e-06
		Cre09.g386753	Cre03.g156900	3.10543e-06
		Cre09.g386753	Cre06.g278213	3.10262e-06
		Cre16.g650400	Cre06.g261000	3.09615e-06
		Cre06.g269100	Cre17.g724300	3.09441e-06
		Cre02.g109650	Cre08.g373450	3.08864e-06
		Cre02.g109650	Cre04.g223250	3.08444e-06
		Cre02.g109650	Cre12.g560950	3.0739e-06
		Cre07.g332250	Cre03.g156900	3.06822e-06
		Cre03.g212641	Cre06.g283750	3.05785e-06
		Cre09.g386753	Cre01.g051500	3.02476e-06
		Cre02.g111200	Cre04.g222800	3.00848e-06
		Cre10.g450500	Cre16.g662600	3.00591e-06
		Cre03.g212977	Cre06.g261750	3.00132e-06
		Cre10.g450500	Cre09.g394473	2.99811e-06
		Cre10.g450500	Cre02.g078939	2.98694e-06
		Cre06.g269100	Cre06.g284250	2.95141e-06
		Cre06.g268600	Cre06.g284100	2.94946e-06
		Cre02.g109650	Cre10.g444700	2.94153e-06
		Cre12.g523000	Cre01.g051500	2.93881e-06
		Cre10.g450500	Cre01.g054700	2.93375e-06
		Cre06.g268600	Cre10.g444700	2.9239e-06
		Cre16.g650400	Cre02.g082550	2.90771e-06
		Cre02.g109650	Cre01.g051500	2.90494e-06
		Cre12.g523000	Cre14.g626700	2.90026e-06
		Cre03.g212641	Cre02.g120250	2.87636e-06
		Cre10.g450500	Cre06.g307500	2.87169e-06
		Cre07.g332250	Cre13.g575800	2.86519e-06
		Cre02.g109650	Cre06.g283950	2.85993e-06
		Cre02.g109650	Cre04.g232104	2.85825e-06
		Cre02.g082550	Cre10.g436550	2.85501e-06
		Cre07.g332250	Cre12.g548400	2.84127e-06
		Cre12.g523000	Cre04.g223250	2.80559e-06
		Cre16.g650400	Cre01.g030650	2.80403e-06
		Cre16.g650400	Cre06.g284250	2.79801e-06
		Cre09.g386753	Cre06.g285250	2.79724e-06
		Cre06.g269100	Cre06.g295200	2.79375e-06
		Cre02.g082550	Cre17.g733150	2.78106e-06
		Cre10.g450500	Cre10.g452800	2.77144e-06
		Cre09.g386753	Cre04.g232104	2.77109e-06
		Cre16.g650400	Cre04.g223250	2.75719e-06
		Cre10.g450500	Cre04.g222750	2.74144e-06
		Cre10.g450500	Cre06.g283750	2.73624e-06
		Cre06.g268600	Cre17.g721500	2.73472e-06
		Cre02.g109650	Cre17.g721500	2.72235e-06
		Cre09.g386753	Cre12.g548400	2.7193e-06
		Cre03.g212641	Cre06.g278159	2.71383e-06
		Cre16.g650400	Cre17.g724300	2.70582e-06
		Cre07.g332250	Cre02.g120100	2.67904e-06
		Cre02.g109650	Cre03.g162800	2.66254e-06
		Cre06.g269100	Cre06.g289850	2.66018e-06
		Cre10.g450500	Cre03.g151650	2.64621e-06
		Cre02.g082550	Cre09.g394473	2.64523e-06
		Cre02.g111200	Cre10.g444700	2.64431e-06
		Cre10.g450500	Cre02.g082550	2.64428e-06
		Cre07.g332250	Cre12.g530950	2.64325e-06
		Cre02.g082550	Cre13.g573250	2.64021e-06
		Cre12.g523000	Cre16.g652800	2.63617e-06
		Cre05.g240600	Cre12.g519300	2.63257e-06
		Cre09.g386753	Cre06.g284250	2.63222e-06
		Cre07.g332250	Cre02.g083750	2.62825e-06
		Cre02.g111200	Cre06.g261750	2.61626e-06
		Cre07.g332250	Cre02.g103800	2.61271e-06
		Cre03.g212641	Cre08.g367500	2.59875e-06
		Cre07.g332250	Cre06.g278213	2.59865e-06
		Cre16.g650400	Cre17.g741300	2.59721e-06
		Cre16.g650400	Cre16.g652800	2.59423e-06
		Cre02.g109650	Cre06.g309000	2.58271e-06
		Cre12.g523000	Cre03.g162800	2.56707e-06
		Cre12.g523000	Cre12.g548400	2.56234e-06
		Cre06.g268600	Cre12.g530950	2.55685e-06
		Cre07.g332250	Cre08.g372450	2.54445e-06
		Cre06.g268600	Cre10.g436550	2.53834e-06
		Cre06.g269100	Cre06.g273050	2.52611e-06
		Cre10.g450500	Cre04.g222800	2.52609e-06
		Cre03.g212977	Cre16.g668200	2.52575e-06
		Cre10.g450500	Cre16.g655050	2.51753e-06
		Cre03.g212641	Cre13.g571560	2.51709e-06
		Cre16.g650400	Cre08.g367500	2.50958e-06
		Cre02.g109650	Cre08.g367400	2.50932e-06
		Cre09.g399552	Cre04.g222750	2.49866e-06
		Cre16.g650400	Cre08.g373450	2.49717e-06
		Cre09.g386753	Cre06.g283950	2.49603e-06
		Cre02.g082550	Cre10.g444700	2.49449e-06
		Cre10.g450500	Cre08.g362900	2.49448e-06
		Cre02.g109650	Cre05.g248450	2.48919e-06
		Cre05.g240600	Cre06.g283950	2.47737e-06
		Cre10.g450500	Cre09.g393173	2.46352e-06
		Cre09.g399552	Cre12.g559250	2.45959e-06
		Cre09.g386753	Cre17.g720250	2.45426e-06
		Cre03.g212641	Cre06.g309000	2.45309e-06
		Cre02.g111200	Cre13.g571560	2.45162e-06
		Cre16.g650400	Cre08.g367400	2.45014e-06
		Cre10.g450500	Cre08.g367400	2.44916e-06
		Cre16.g650400	Cre02.g078939	2.44848e-06
		Cre12.g523000	Cre12.g530950	2.44519e-06
		Cre05.g240600	Cre06.g284250	2.44348e-06
		Cre02.g082550	Cre04.g223250	2.44277e-06
		Cre12.g523000	Cre08.g373450	2.43906e-06
		Cre10.g450500	Cre08.g373450	2.43521e-06
		Cre07.g332250	Cre12.g507300	2.43247e-06
		Cre05.g240600	Cre04.g222750	2.43187e-06
		Cre05.g240600	Cre07.g330250	2.42281e-06
		Cre06.g269100	Cre01.g066917	2.42244e-06
		Cre06.g269100	Cre12.g559250	2.42148e-06
		Cre06.g269100	Cre07.g330250	2.42121e-06
		Cre09.g386753	Cre12.g548950	2.41156e-06
		Cre02.g082550	Cre08.g365900	2.41153e-06
		Cre02.g111200	Cre03.g162800	2.40899e-06
		Cre03.g212977	Cre02.g097800	2.40833e-06
		Cre09.g386753	Cre06.g257500	2.40814e-06
		Cre05.g240600	Cre06.g278213	2.39964e-06
		Cre02.g109650	Cre13.g577100	2.39434e-06
		Cre02.g082550	Cre16.g655050	2.39211e-06
		Cre02.g109650	Cre08.g367500	2.38936e-06
		Cre16.g650400	Cre06.g278213	2.37902e-06
		Cre09.g399552	Cre16.g652800	2.37769e-06
		Cre02.g082550	Cre12.g497300	2.37662e-06
		Cre10.g450500	Cre10.g444700	2.37324e-06
		Cre02.g109650	Cre09.g394473	2.35998e-06
		Cre02.g109650	Cre06.g284250	2.35472e-06
		Cre12.g523000	Cre13.g571560	2.35359e-06
		Cre02.g082550	Cre08.g367400	2.35114e-06
		Cre02.g109650	Cre12.g509050	2.35076e-06
		Cre02.g109650	Cre12.g548400	2.34719e-06
		Cre06.g268600	Cre04.g223050	2.34711e-06
		Cre02.g111200	Cre06.g278251	2.34421e-06
		Cre02.g111200	Cre06.g309000	2.33896e-06
		Cre03.g212977	Cre12.g530950	2.32922e-06
		Cre02.g109650	Cre14.g626700	2.32844e-06
		Cre03.g212641	Cre02.g083750	2.32695e-06
		Cre09.g399552	Cre16.g655050	2.31529e-06
		Cre02.g082550	Cre06.g295450	2.31289e-06
		Cre02.g082550	Cre06.g309000	2.30655e-06
		Cre07.g332250	Cre06.g283950	2.30003e-06
		Cre05.g240600	Cre04.g232104	2.29926e-06
		Cre05.g240600	Cre08.g365900	2.29778e-06
		Cre09.g386753	Cre06.g261000	2.29218e-06
		Cre02.g109650	Cre02.g120150	2.28513e-06
		Cre10.g450500	Cre09.g388060	2.28396e-06
		Cre09.g386753	Cre12.g497300	2.28013e-06
		Cre02.g109650	Cre16.g662600	2.27781e-06
		Cre07.g332250	Cre02.g088950	2.27073e-06
		Cre02.g109650	Cre04.g222750	2.2707e-06
		Cre16.g650400	Cre16.g655050	2.27046e-06
		Cre16.g650400	Cre01.g054700	2.26319e-06
		Cre16.g650400	Cre06.g284200	2.25829e-06
		Cre06.g269100	Cre16.g662600	2.2561e-06
		Cre12.g523000	Cre01.g054700	2.25143e-06
		Cre05.g240600	Cre17.g720250	2.25076e-06
		Cre07.g332250	Cre12.g560950	2.24702e-06
		Cre06.g269100	Cre16.g663150	2.24233e-06
		Cre06.g268600	Cre06.g273050	2.23677e-06
		Cre02.g109650	Cre05.g248400	2.2356e-06
		Cre10.g450500	Cre12.g509050	2.23271e-06
		Cre06.g268600	Cre16.g652800	2.23135e-06
		Cre10.g450500	Cre02.g110750	2.23134e-06
		Cre02.g109650	Cre16.g652800	2.22872e-06
		Cre02.g082550	Cre02.g120250	2.22765e-06
		Cre06.g268600	Cre16.g662600	2.22656e-06
		Cre12.g523000	Cre03.g156900	2.22612e-06
		Cre03.g212977	Cre17.g733150	2.22485e-06
		Cre07.g332250	Cre10.g432000	2.22351e-06
		Cre16.g650400	Cre16.g662600	2.22231e-06
		Cre09.g386753	Cre03.g179800	2.21925e-06
		Cre03.g212641	Cre17.g733150	2.21792e-06
		Cre12.g523000	Cre06.g284250	2.21164e-06
		Cre02.g082550	Cre02.g110750	2.2078e-06
		Cre09.g386753	Cre16.g651050	2.2077e-06
		Cre07.g332250	Cre16.g652800	2.20744e-06
		Cre10.g450500	Cre08.g365900	2.20675e-06
		Cre07.g332250	Cre05.g247400	2.20469e-06
		Cre10.g450500	Cre06.g283950	2.19975e-06
		Cre02.g082550	Cre02.g078939	2.19941e-06
		Cre03.g212641	Cre16.g668200	2.19605e-06
		Cre10.g450500	Cre09.g415700	2.1956e-06
		Cre03.g212641	Cre09.g415700	2.19236e-06
		Cre09.g386753	Cre12.g530950	2.18139e-06
		Cre02.g082550	Cre01.g054700	2.17931e-06
		Cre16.g650400	Cre10.g444700	2.16965e-06
		Cre02.g082550	Cre01.g038050	2.16862e-06
		Cre02.g111200	Cre10.g432000	2.16769e-06
		Cre09.g399552	Cre13.g573250	2.16193e-06
		Cre12.g523000	Cre06.g261000	2.16187e-06
		Cre02.g109650	Cre04.g222800	2.15897e-06
		Cre09.g399552	Cre06.g278159	2.1533e-06
		Cre12.g523000	Cre09.g394473	2.15032e-06
		Cre07.g332250	Cre15.g643503	2.14353e-06
		Cre02.g082550	Cre09.g393173	2.14314e-06
		Cre10.g450500	Cre06.g278159	2.14262e-06
		Cre16.g650400	Cre04.g222800	2.14088e-06
		Cre06.g269100	Cre16.g652800	2.13984e-06
		Cre02.g109650	Cre16.g681238	2.1366e-06
		Cre10.g450500	Cre07.g330250	2.13627e-06
		Cre02.g109650	Cre17.g733150	2.12911e-06
		Cre09.g386753	Cre06.g284200	2.12548e-06
		Cre05.g240600	Cre06.g249750	2.12542e-06
		Cre03.g212977	Cre04.g223050	2.12365e-06
		Cre02.g082550	Cre08.g367500	2.12012e-06
		Cre05.g240600	Cre12.g497300	2.11784e-06
		Cre09.g399552	Cre04.g229300	2.11416e-06
		Cre03.g212641	Cre05.g230600	2.11034e-06
		Cre16.g650400	Cre12.g519300	2.10643e-06
		Cre03.g212977	Cre12.g556400	2.10171e-06
		Cre03.g212641	Cre06.g261000	2.10015e-06
		Cre02.g082550	Cre05.g248400	2.09988e-06
		Cre05.g240600	Cre03.g199000	2.09899e-06
		Cre02.g109650	Cre09.g399552	2.09742e-06
		Cre06.g269100	Cre09.g394621	2.09506e-06
		Cre02.g082550	Cre02.g083750	2.09007e-06
		Cre02.g109650	Cre03.g199000	2.08961e-06
		Cre09.g399552	Cre06.g271850	2.08861e-06
		Cre03.g212977	Cre12.g509050	2.08515e-06
		Cre02.g082550	Cre05.g248450	2.08474e-06
		Cre05.g240600	Cre12.g548950	2.08049e-06
		Cre09.g386753	Cre08.g372450	2.08007e-06
		Cre12.g523000	Cre13.g573250	2.07515e-06
		Cre16.g650400	Cre16.g681238	2.06263e-06
		Cre05.g240600	Cre08.g372450	2.06243e-06
		Cre02.g111200	Cre04.g222750	2.06184e-06
		Cre05.g240600	Cre06.g284200	2.06066e-06
		Cre02.g082550	Cre08.g362900	2.05931e-06
		Cre12.g523000	Cre09.g394621	2.05908e-06
		Cre10.g450500	Cre03.g162800	2.05796e-06
		Cre12.g523000	Cre12.g559250	2.05759e-06
		Cre06.g269100	Cre08.g373450	2.05096e-06
		Cre03.g212977	Cre10.g432000	2.04918e-06
		Cre10.g450500	Cre10.g436550	2.04909e-06
		Cre16.g650400	Cre02.g120100	2.04903e-06
		Cre02.g082550	Cre04.g222800	2.04504e-06
		Cre02.g082550	Cre08.g373450	2.04422e-06
		Cre16.g650400	Cre01.g066917	2.03716e-06
		Cre03.g212977	Cre09.g415700	2.0365e-06
		Cre05.g240600	Cre06.g261000	2.03527e-06
		Cre05.g240600	Cre02.g120100	2.03346e-06
		Cre05.g240600	Cre12.g509050	2.03067e-06
		Cre07.g332250	Cre02.g078939	2.02966e-06
		Cre10.g450500	Cre02.g120250	2.02795e-06
		Cre02.g109650	Cre10.g432000	2.02762e-06
		Cre03.g212977	Cre06.g284150	2.02611e-06
		Cre16.g650400	Cre01.g051500	2.02555e-06
		Cre16.g650400	Cre01.g038050	2.02049e-06
		Cre05.g240600	Cre02.g088950	2.01852e-06
		Cre02.g109650	Cre16.g673650	2.01851e-06
		Cre09.g399552	Cre09.g415700	2.01822e-06
		Cre05.g240600	Cre01.g066917	2.0147e-06
		Cre05.g240600	Cre06.g278251	2.01451e-06
		Cre07.g332250	Cre03.g179800	2.01424e-06
		Cre02.g082550	Cre03.g179800	2.01415e-06
		Cre02.g109650	Cre06.g307500	2.0139e-06
		Cre02.g111200	Cre16.g668200	2.01349e-06
		Cre09.g386753	Cre04.g222750	2.01329e-06
		Cre16.g650400	Cre06.g295200	2.012e-06
		Cre10.g450500	Cre16.g652800	2.01054e-06
		Cre05.g240600	Cre16.g673650	2.01033e-06
		Cre02.g111200	Cre02.g120250	2.00704e-06
		Cre06.g269100	Cre06.g284100	2.00659e-06
		Cre03.g212977	Cre04.g223250	2.00469e-06
		Cre09.g399552	Cre13.g607350	1.99915e-06
		Cre03.g212977	Cre10.g452250	1.99597e-06
		Cre09.g399552	Cre05.g243150	1.99017e-06
		Cre02.g082550	Cre02.g097800	1.98918e-06
		Cre12.g523000	Cre10.g452800	1.98738e-06
		Cre10.g450500	Cre03.g202000	1.98669e-06
		Cre16.g650400	Cre17.g720250	1.98218e-06
		Cre06.g269100	Cre01.g051500	1.98047e-06
		Cre02.g109650	Cre08.g365900	1.9766e-06

## Sheet: Supplementary Fig. 1
		Supplementary Fig. 1
			Sample Name	AC_1_1	AC_1_2	AC_1_3	AC_2_2	AC_2_3	AC_2_4	AC_3_1	AC_3_3	AC_3_4	AC_4_1	AC_4_2	AC_4_3	AC_5_1	AC_5_2	AC_5_3	AC_6_2	AC_6_3	AC_6_4	AC_7_1	AC_7_3	AC_7_4	AC_8_2	AC_8_3	AC_8_4	AC_9_2	AC_9_3	AC_9_4	AC_10_1	AC_10_2	AC_10_4	AC_11_1	AC_11_2	AC_11_3	AC_12_1	AC_12_2	AC_12_3	AC_13_2	AC_13_3	AC_13_4	AC_14_2	AC_14_3	AC_14_4	PH_phot_HL	PH_phot_HL_1	PH_phot_HL_2	PH_wt_HL
			Light_condition	LL	LL	LL	LL	LL	LL	LL	LL	LL	LL	LL	LL	HL	HL	HL	HL	HL	HL	HL	HL	HL	HL	HL	HL	LL	LL	LL	LL	LL	LL	HL	HL	HL	HL	HL	HL	HL	HL	HL	HL	HL	HL	HL	HL	HL	HL
			Culture_cond	HSM	HSM	HSM	Acetate_20mM	Acetate_20mM	Acetate_20mM	HSM	HSM	HSM	Acetate_20mM	Acetate_20mM	Acetate_20mM	HSM	HSM	HSM	Acetate_20mM	Acetate_20mM	Acetate_20mM	HSM	HSM	HSM	Acetate_20mM	Acetate_20mM	Acetate_20mM	HSM	HSM	HSM	Acetate_20mM	Acetate_20mM	Acetate_20mM	HSM	HSM	HSM	Acetate_20mM	Acetate_20mM	Acetate_20mM	HSM	HSM	HSM	Acetate_20mM	Acetate_20mM	Acetate_20mM	HSM	HSM	HSM	HSM
		CCM genes	HLA3	0.966791	0.975938	1.12431	0.278641	0.306879	0.170446	0.509885	1.13056	1.12395	-0.190285	-0.192816	-0.207123	1.71383	1.74916	1.7994	0.463409	0.871758	0.510628	1.62579	1.60009	1.61354	1.46886	1.485	1.49826	1.19312	1.34173	1.28635	-0.777147	-0.787648	-0.710647	1.89141	1.87625	1.77858	-0.309543	-0.353363	-0.394326	1.6076	1.64777	1.65928	0.189144	0.0473369	0.381285	1.66536	1.5465	1.64947	1.86288
		CCM genes	CAH4	0.495785	0.426265	0.781166	0.166453	0.281346	-0.0399899	0.100833	0.855508	0.880428	-0.82999	-0.801683	-0.499063	1.57678	1.45007	1.64206	0.161154	0.562056	0.277934	1.83124	1.78224	1.75389	1.57972	1.56593	1.52607	0.733166	0.91188	0.87631	-0.473036	-0.471868	-0.633921	1.54237	1.61335	1.55538	-0.518276	-0.39965	-0.411163	1.78777	1.84178	1.78501	0.526424	0.218439	0.744679	1.63882	1.61788	1.66161	1.75526
		CCM genes	LCR1	0.728239	0.602225	0.740801	-0.460832	-0.296874	-0.562	0.355457	0.673708	0.878248	-0.885035	-0.750928	-0.525091	1.2172	1.20167	1.23794	0.556185	0.825237	0.658208	0.925707	0.769011	0.827686	0.233814	0.211424	0.31027	0.838324	0.737653	1.03304	-2.85766	-2.72651	-2.33525	1.47426	1.46074	1.44419	-2.09928	-1.87803	-2.21432	0.752405	0.821012	0.799535	-2.33912	-1.43827	-1.33094	1.35682	1.05378	1.30117	1.54032
		CCM genes	BST1	0.586817	0.442688	0.454265	-0.511715	-0.502847	-0.436091	0.271223	0.27742	0.287893	-0.800555	-0.815114	-0.521909	1.40746	1.3766	1.13262	1.213	1.24575	1.22742	0.635238	0.213242	0.235439	0.690128	0.574672	0.767936	0.754849	0.643309	0.920566	-0.865263	-0.764668	-0.995327	1.6563	1.46706	1.47862	0.0508825	0.165996	0.291804	0.575679	0.566181	0.661776	1.09021	1.05653	1.17704	0.480933	0.153028	0.417845	1.21586
		CCM genes	LCI1	0.784678	0.719578	0.751342	-0.0470938	-0.146587	-0.0462601	0.486624	0.677038	0.615403	-0.928447	-0.533378	-0.237118	1.32602	1.32837	1.26363	0.941021	1.09403	0.971951	1.07421	0.938867	0.929089	0.957724	0.939416	1.00274	0.868727	0.911933	0.971721	-1.20293	-0.779243	-0.924558	1.37991	1.31693	1.3374	-0.83334	-0.762103	-1.00194	0.959054	0.961866	0.998609	0.20485	0.214611	0.16161	1.58224	1.52746	1.56257	1.26449
		CCM genes	LCIA	0.725006	0.651693	0.853459	-0.19795	-0.334793	-0.128732	0.201748	0.718179	0.732871	-0.57254	-0.529639	-0.228705	1.44458	1.4506	1.46132	0.837861	1.04177	0.920797	1.28343	1.23296	1.21256	1.08916	1.07326	1.08865	0.931614	1.05026	1.03372	-0.974683	-0.742469	-0.801306	1.53761	1.49831	1.49448	-0.533137	-0.388179	-0.355332	1.22985	1.23212	1.26778	0.608656	0.504819	0.688719	1.45231	1.37165	1.44543	1.44139
		qE genes	PSBS1	-0.0712624	-0.208144	0.0532767	0.280212	0.343994	0.0523019	-0.211602	-0.129305	0.0824292	-0.00287987	-0.105683	-0.106387	2.03203	1.93065	1.98519	1.38502	1.3305	1.39926	0.770619	0.74892	0.686028	0.820186	0.817595	0.747047	-0.151881	0.448309	0.357401	-0.66417	-0.201662	-0.157285	2.35507	2.28161	2.331	1.94525	1.70671	1.84282	0.992337	1.20034	1.05832	0.928292	0.800051	1.2554	-0.138655	-0.260586	-0.0376329	1.43026
		qE genes	PSBS2	-0.0499563	-0.240034	-0.149967	0.165841	0.423248	0.116506	0.0352332	0.107822	-0.344434	-0.0703107	-0.621168	-0.319338	2.12606	1.99435	2.07651	1.36301	1.337	1.44449	0.791947	0.821259	0.841297	0.742133	0.615463	0.651173	0.134351	0.247015	0.389678	-0.207946	-0.233634	-0.189825	2.32329	2.31203	2.26772	1.98258	1.79993	1.90348	0.981472	1.3359	1.08562	0.853699	0.686353	1.2991	0.309103	0.0121881	0.186006	1.38852
		qE genes	LHCSR1	-0.410618	-0.425608	-0.593949	0.218465	0.181284	0.127632	-0.490011	-0.482096	-0.539509	-0.462747	-0.334881	-0.0349832	1.08177	1.09377	1.0201	1.06106	1.02667	1.07372	0.575375	0.640158	0.597974	0.674034	0.693695	0.710542	-0.157218	-0.295476	-0.191489	-0.391982	-0.175877	-0.19734	1.21884	1.1605	1.21555	1.23585	1.15921	1.1649	0.637507	0.763832	0.730109	1.16608	1.06127	1.217	0.708328	0.630563	0.675235	1.26078
		qE genes	LHCSR3.1	0.541742	0.506787	0.735323	-0.430362	-0.477399	-0.432932	0.0846752	0.590104	0.598136	-0.779295	-0.956708	-0.429897	1.53426	1.50539	1.53703	0.990377	1.058	0.990199	1.50944	1.54504	1.52089	1.43333	1.42965	1.41665	0.811334	0.973339	0.900965	-0.812693	-0.733639	-0.822485	1.60454	1.60241	1.60581	0.53112	0.501907	0.534258	1.52062	1.54346	1.53817	0.842588	0.68738	0.951837	1.42886	1.33589	1.42429	1.72482
		qE genes	LHCSR3.2	0.299091	0.24423	0.51649	-0.672783	-0.615583	-0.586325	-0.126657	0.409024	0.404578	-1.11986	-1.01886	-0.670977	1.53776	1.51965	1.5601	0.792693	0.915845	0.784053	1.57484	1.6136	1.58594	1.47934	1.48223	1.46818	0.628959	0.811415	0.777145	-1.26655	-0.914908	-1.11505	1.63916	1.62239	1.62854	0.170696	0.165292	0.225865	1.6	1.62208	1.6162	0.648741	0.414527	0.82853	1.35768	1.24264	1.35559	1.85519
[truncated: 112 more columns]

## Sheet: Supplementary Fig. 2
	Supplementary Fig. 2a
	tf1	0.12	0.166	0.234
	tf2	0	0	0
	tf3	0	0
	tf4-oe	12.7	13	11.4
	Supplementary Fig. 2b
		LL			HL
	WT	0.584	1.41	1	381	682	533
	tf1	0.432	0.952	0.413	400	566	410
	tf2	0.393	0.798	0.376	449	697	276
	tf3	0.135	0.365	0.719	336	336	648
	Supplementary Fig. 2c
		LL			HL
	WT	0.652	1.33	1.02	897	831	652
	tf4-oe	0.863	1.29	1.35	842	819	696

## Sheet: Supplementary Fig. 3
	Supplementary Fig. 3
		Interaction	Approach
		644134	1.70962e+06
		915637	1.02865e+06
		310040	705254
		2.39206e+06	602000
		886857	2.03989e+06
		1.53103e+06
		1.9637e+06
		1.1238e+06
		603153
		140102
		348395
		733478
		1.16625e+06
		821700
		209663
		708278
		2.15132e+06
		1.13999e+06
		1.64907e+06
		1.76858e+06
		7794.95
		336987
		22020.1
		1.70962e+06
		1.02865e+06
		705254
		602000
		2.03989e+06

## Sheet: Supplementary Fig. 5c
	Supplementary Fig. 5c
	WT			qer6
	0.992	1.14	0.869	0	0	0
	WT		qer1		qer1-C
	0.842	1.156	0.000389	0.009	5.0821	8.108
	WT		qer7		qer7-C
	0.972	1.03	0	0	8.97	9.699
	WT			qer4
	0.538	1.16	1.3	0.0503	0.0376	0.0253

## Sheet: Supplementary Fig. 6
	Supplementary Fig. 6
	LHCSR3.1
		LL			HL
	WT	1.07	0.831	1.1	188	148	169
	lci8-oe	1.72	0.835	1.12	164	119	145
	qer6	1.14	0.799	1.07	161	165	171
	qer4	1.41	1.65	1.46	157	194	147
	LHCSR1
		LL			HL
	WT	0.696	1.42	0.881	94.6	85.2	88.8
	lci8-oe	1.8	0.87	1.26	146	169	160
	qer6	1.49	1.42	1.56	68.4	72.5	64.6
	qer4	2	1.59	1.92	82.1	78.4	82.5
	PSBS1
		LL			HL
	WT	0.879	1.16	0.958	118	163	117
	lci8-oe	1.68	1.49	1.46	156	104	153
	qer6	0.978	2.55	1.75	127	51.2	80.5
	qer4	0.504	1.39	0.917	135	103	118

[truncated: 8 more sheets: Supplementary Fig. 7, Supplementary Fig. 8, Supplementary Fig. 9, Supplementary Fig. 10, Supplementary Fig. 12, Supplementary Fig. 13, Supplementary Fig. 14, Supplementary Fig. 15]
